# Supplementary material for: Bis(N,N-dimethyl­formamide-κO)bis­(2,4,6-trinitro­phenolato-κ2 O 1,O 2)copper(II)
Source: Acta Crystallogr Sect E Struct Rep Online. 2008 Dec 3;65(Pt 1):m1. doi: 10.1107/S1600536808039846 (PMC2967846; doi:10.1107/S1600536808039846)
Supplement: Supplementary file 1 [file e-65-000m1-sup1.cif]

##############################################################################
###                                                                        ###
###        Electronic paper (Acta Crystallographica Section E)             ###
###                                                                        ###
##############################################################################
#                                                                            #
# This CIF contains the data in a paper accepted for publication in Acta     #
# Crystallographica Section E. It conforms to the requirements of Notes      #
# for Authors for Section E, and has been peer reviewed under the auspices   #
# of the IUCr Commission on Journals.                                        #
#                                                                            #
# Full details of the Crystallographic Information File format               #
# are given in the paper "The Crystallographic Information File (CIF):       #
# a New Standard Archive File for Crystallography" by S. R. Hall, F. H.      #
# Allen and I. D. Brown [Acta Cryst. (1991), A47, 655-685].                  #
#                                                                            #
# The current version of the core CIF dictionary is obtainable from          #
# ftp://ftp.iucr.org/pub/cif_core.dic. The current version number is 2.4.    #
#                                                                            #
# Software is freely available for graphical display of the structure(s) in  #
# this CIF.  For information consult the CIF home page http://www.iucr.org/  #
# cif/home.html                                                              #
#                                                                            #
# This file may be used for bona fide research purposes within the           #
# scientific community so long as proper attribution is given to the journal # 
# article from which it was obtained.                                        #
#                                                                            #
##############################################################################
                                             
data_global
_audit_creation_method     SHELXL-97
_journal_data_validation_number     ?
_journal_date_recd_electronic     2008-11-13
_journal_date_accepted     2008-11-26
_journal_name_full     'Acta Crystallographica, Section E'
_journal_year     2009
_journal_volume     65
_journal_issue      1
_journal_page_first     m1
_journal_page_last     m1
_journal_paper_category     QM
_journal_coeditor_code     HG2446
_publ_contact_author_name     'Wen-Kui Dong'
_publ_contact_author_address
;
 School of Chemical and Biological Engineering
 Lanzhou Jiaotong University
 Lanzhou 730070
 People's Republic of China
;
_publ_contact_author_email     dongwk@mail.lzjtu.cn
_publ_contact_author_fax     '0086 931 4956512'
_publ_contact_author_phone     '0086 931 4938703'
_publ_section_title
;\
Bis(<i>N</i>,<i>N</i>-dimethylformamide-\k<i>O</i>)bis(2,4,6-trinitrophenolato-\
\k^2^<i>O</i>^1^,<i>O</i>^2^)copper(II)
;
loop_
    _publ_author_name
    _publ_author_address
    'Bai-Yu Li'
;
 School of Chemical and Biological Engineering
 Lanzhou Jiaotong University
 Lanzhou 730070
 People's Republic of China
;
    'Jun-Feng Tong'
;
 School of Chemical and Biological Engineering
 Lanzhou Jiaotong University
 Lanzhou 730070
 People's Republic of China
;
    'Wen-Kui Dong'
;
 School of Chemical and Biological Engineering
 Lanzhou Jiaotong University
 Lanzhou 730070
 People's Republic of China
;
    'Jian Yao'
;
 School of Chemical and Biological Engineering
 Lanzhou Jiaotong University
 Lanzhou 730070
 People's Republic of China
;
    'Jian-Chao Wu'
;
 School of Chemical and Biological Engineering
 Lanzhou Jiaotong University
 Lanzhou 730070
 People's Republic of China
;
data_I
_audit_creation_method     SHELXL-97
_chemical_name_systematic
;
Bis(<i>N</i>,<i>N</i>-dimethylformamide-\k<i>O</i>)bis(2,4,6-trinitrophenolato-
\k^2^<i>O</i>^1^,<i>O</i>^2^)copper(II)
;
_chemical_name_common     ?
_chemical_formula_moiety     'C18 H18 Cu N8 O16'
_chemical_formula_sum     'C18 H18 Cu N8 O16'
_chemical_formula_iupac     '[Cu (C6 H2 N3 O7)2 (C3 H7 N O)2]'
_chemical_formula_weight     665.94
_chemical_melting_point     ?
_symmetry_cell_setting     Triclinic
_symmetry_space_group_name_H-M     'P -1'
_symmetry_space_group_name_Hall     '-P 1'
loop_
    _symmetry_equiv_pos_as_xyz
    'x, y, z'
    '-x, -y, -z'
_cell_length_a     8.0620(10)
_cell_length_b     8.3361(11)
_cell_length_c     9.8429(14)
_cell_angle_alpha     73.9450(10)
_cell_angle_beta     88.796(2)
_cell_angle_gamma     87.968(2)
_cell_volume     635.25(15)
_cell_formula_units_Z     1
_cell_measurement_reflns_used     2174
_cell_measurement_theta_min     2.544
_cell_measurement_theta_max     27.446
_cell_measurement_temperature     298(2)
_exptl_crystal_description     block-like
_exptl_crystal_colour     green
_exptl_crystal_size_max     0.45
_exptl_crystal_size_mid     0.42
_exptl_crystal_size_min     0.30
_exptl_crystal_density_diffrn     1.741
_exptl_crystal_density_meas     ?
_exptl_crystal_density_method     'not measured'
_exptl_crystal_F_000     339
_exptl_absorpt_coefficient_mu     0.956
_exptl_absorpt_correction_type     multi-scan
_exptl_absorpt_process_details     '(SADABS; Sheldrick, 1996)'
_exptl_absorpt_correction_T_min     0.6728
_exptl_absorpt_correction_T_max     0.7624
_exptl_special_details
;
;
_diffrn_ambient_temperature     298(2)
_diffrn_radiation_type     MoK\a
_diffrn_radiation_wavelength     0.71073
_diffrn_radiation_source     'fine-focus sealed tube'
_diffrn_radiation_monochromator     graphite
_diffrn_measurement_device_type     'Siemens SMART 1000 CCD area-detector'
_diffrn_measurement_method     '\f and \w'
_diffrn_detector_area_resol_mean     ?
_diffrn_reflns_number     3320
_diffrn_reflns_av_R_equivalents     0.0195
_diffrn_reflns_av_sigmaI/netI     0.0345
_diffrn_reflns_theta_min     2.15
_diffrn_reflns_theta_max     25.00
_diffrn_reflns_theta_full     25.00
_diffrn_measured_fraction_theta_max     0.983
_diffrn_measured_fraction_theta_full     0.983
_diffrn_reflns_limit_h_min     -9
_diffrn_reflns_limit_h_max     9
_diffrn_reflns_limit_k_min     -9
_diffrn_reflns_limit_k_max     6
_diffrn_reflns_limit_l_min     -11
_diffrn_reflns_limit_l_max     11
_diffrn_standards_number     ?
_diffrn_standards_interval_count     ?
_diffrn_standards_interval_time     ?
_diffrn_standards_decay_%     ?
_refine_special_details
;
Refinement of <i>F</i>^2^ against ALL reflections. The weighted <i>R</i>-factor
<i>wR</i> and goodness of fit <i>S</i> are based on <i>F</i>^2^, conventional
<i>R</i>-factors <i>R</i> are based on <i>F</i>, with <i>F</i> set to zero for
negative <i>F</i>^2^. The threshold expression of <i>F</i>^2^ >
\s(<i>F</i>^2^) is used only for calculating <i>R</i>-factors(gt) <i>etc</i>.
and is not relevant to the choice of reflections for refinement.
<i>R</i>-factors based on <i>F</i>^2^ are statistically about twice as large
as those based on <i>F</i>, and <i>R</i>- factors based on ALL data will be
even larger.
;
_reflns_number_total     2198
_reflns_number_gt     1973
_reflns_threshold_expression     I>2\s(I)
_refine_ls_structure_factor_coef     Fsqd
_refine_ls_matrix_type     full
_refine_ls_R_factor_all     0.0362
_refine_ls_R_factor_gt     0.0302
_refine_ls_wR_factor_gt     0.0735
_refine_ls_wR_factor_ref     0.0784
_refine_ls_goodness_of_fit_ref     1.076
_refine_ls_restrained_S_all     1.076
_refine_ls_number_reflns     2198
_refine_ls_number_parameters     199
_refine_ls_number_restraints     0
_refine_ls_hydrogen_treatment     constr
_refine_ls_weighting_scheme     calc
_refine_ls_weighting_details
           'calc w=1/[\s^2^(Fo^2^)+(0.036P)^2^+0.273P] where P=(Fo^2^+2Fc^2^)/3'
_atom_sites_solution_hydrogens     geom
_atom_sites_solution_primary     direct
_atom_sites_solution_secondary     difmap
_refine_ls_shift/su_max     0.000
_refine_ls_shift/su_mean     0.000
_refine_diff_density_max     0.220
_refine_diff_density_min     -0.361
_refine_ls_extinction_method     'SHELXL97 (Sheldrick, 2008)'
_refine_ls_extinction_coef     0.141(6)
_refine_ls_extinction_expression
                                  'Fc^*^=kFc[1+0.001xFc^2^\l^3^/sin(2\q)]^-1/4^'
loop_
    _atom_type_symbol
    _atom_type_description
    _atom_type_scat_dispersion_real
    _atom_type_scat_dispersion_imag
    _atom_type_scat_source
    'C' 'C' 0.0033 0.0016
                         'International Tables Vol C Tables 4.2.6.8 and 6.1.1.4'
    'H' 'H' 0.0000 0.0000
                         'International Tables Vol C Tables 4.2.6.8 and 6.1.1.4'
    'N' 'N' 0.0061 0.0033
                         'International Tables Vol C Tables 4.2.6.8 and 6.1.1.4'
    'O' 'O' 0.0106 0.0060
                         'International Tables Vol C Tables 4.2.6.8 and 6.1.1.4'
    'Cu' 'Cu' 0.3201 1.2651
                         'International Tables Vol C Tables 4.2.6.8 and 6.1.1.4'
_computing_data_collection     'SMART (Siemens, 1996)'
_computing_cell_refinement     'SAINT (Siemens, 1996)'
_computing_data_reduction     'SAINT (Siemens, 1996)'
_computing_structure_solution     'SHELXS97 (Sheldrick, 2008)'
_computing_structure_refinement     'SHELXL97 (Sheldrick, 2008)'
_computing_molecular_graphics     'SHELXTL (Sheldrick, 2008)'
_computing_publication_material     'SHELXTL (Sheldrick, 2008)'
loop_
    _atom_site_type_symbol
    _atom_site_label
    _atom_site_fract_x
    _atom_site_fract_y
    _atom_site_fract_z
    _atom_site_U_iso_or_equiv
    _atom_site_adp_type
    _atom_site_calc_flag
    _atom_site_refinement_flags
    _atom_site_occupancy
    _atom_site_disorder_assembly
    _atom_site_disorder_group
    Cu Cu1 0.5000 0.5000 0.5000 0.02554(17) Uani d S 1 . .
    N N1 0.5597(3) 0.5206(2) 0.1667(2) 0.0339(5) Uani d . 1 . .
    N N2 0.8515(3) 1.0013(3) -0.1186(2) 0.0407(5) Uani d . 1 . .
    N N3 0.5610(3) 1.0497(2) 0.3079(2) 0.0341(5) Uani d . 1 . .
    N N4 0.9697(2) 0.3374(2) 0.4240(2) 0.0289(4) Uani d . 1 . .
    O O1 0.4863(2) 0.71913(19) 0.36927(16) 0.0332(4) Uani d . 1 . .
    O O2 0.4407(2) 0.4683(2) 0.2441(2) 0.0497(5) Uani d . 1 . .
    O O3 0.6381(3) 0.4363(2) 0.1017(2) 0.0496(5) Uani d . 1 . .
    O O4 0.9214(3) 0.9088(3) -0.1814(2) 0.0587(6) Uani d . 1 . .
    O O5 0.8672(3) 1.1525(3) -0.1527(2) 0.0639(6) Uani d . 1 . .
    O O6 0.6713(3) 1.1133(3) 0.3553(2) 0.0552(5) Uani d . 1 . .
    O O7 0.4137(3) 1.0653(2) 0.3315(2) 0.0556(5) Uani d . 1 . .
    O O8 0.72371(18) 0.47226(19) 0.43167(16) 0.0306(4) Uani d . 1 . .
    C C1 0.5606(3) 0.7778(3) 0.2512(2) 0.0255(5) Uani d . 1 . .
    C C2 0.6088(3) 0.6916(3) 0.1486(2) 0.0265(5) Uani d . 1 . .
    C C3 0.7030(3) 0.7633(3) 0.0293(2) 0.0301(5) Uani d . 1 . .
    H H3 0.7350 0.7018 -0.0331 0.036 Uiso calc R 1 . .
    C C4 0.7490(3) 0.9268(3) 0.0041(2) 0.0298(5) Uani d . 1 . .
    C C5 0.7014(3) 1.0223(3) 0.0951(2) 0.0287(5) Uani d . 1 . .
    H H5 0.7312 1.1331 0.0767 0.034 Uiso calc R 1 . .
    C C6 0.6098(3) 0.9480(3) 0.2118(2) 0.0259(5) Uani d . 1 . .
    C C7 0.8263(3) 0.3548(3) 0.4840(2) 0.0278(5) Uani d . 1 . .
    H H7 0.7989 0.2774 0.5687 0.033 Uiso calc R 1 . .
    C C8 1.0134(3) 0.4484(4) 0.2868(3) 0.0434(6) Uani d . 1 . .
    H H8A 0.9757 0.4034 0.2134 0.065 Uiso calc R 1 . .
    H H8B 1.1317 0.4587 0.2795 0.065 Uiso calc R 1 . .
    H H8C 0.9615 0.5564 0.2768 0.065 Uiso calc R 1 . .
    C C9 1.0878(3) 0.2028(3) 0.4895(3) 0.0402(6) Uani d . 1 . .
    H H9A 1.0476 0.1441 0.5817 0.060 Uiso calc R 1 . .
    H H9B 1.1933 0.2489 0.4979 0.060 Uiso calc R 1 . .
    H H9C 1.1001 0.1270 0.4320 0.060 Uiso calc R 1 . .
loop_
    _atom_site_aniso_label
    _atom_site_aniso_U_11
    _atom_site_aniso_U_22
    _atom_site_aniso_U_33
    _atom_site_aniso_U_12
    _atom_site_aniso_U_13
    _atom_site_aniso_U_23
    Cu1 0.0244(2) 0.0238(2) 0.0255(2) -0.00033(15) 0.00563(15) -0.00252(15)
    N1 0.0396(12) 0.0273(11) 0.0347(11) -0.0003(9) -0.0077(9) -0.0081(9)
    N2 0.0390(12) 0.0539(15) 0.0278(11) -0.0100(11) 0.0067(9) -0.0084(10)
    N3 0.0480(13) 0.0224(10) 0.0299(10) 0.0035(9) 0.0070(9) -0.0051(8)
    N4 0.0255(10) 0.0290(10) 0.0325(10) 0.0012(8) 0.0019(8) -0.0097(8)
    O1 0.0358(9) 0.0260(8) 0.0316(9) 0.0026(7) 0.0142(7) 0.0011(7)
    O2 0.0463(11) 0.0393(10) 0.0610(12) -0.0169(9) 0.0065(9) -0.0085(9)
    O3 0.0708(14) 0.0310(10) 0.0510(12) 0.0033(9) -0.0010(10) -0.0187(9)
    O4 0.0601(13) 0.0758(15) 0.0440(12) -0.0094(11) 0.0237(10) -0.0236(11)
    O5 0.0878(17) 0.0495(13) 0.0479(12) -0.0253(12) 0.0274(11) -0.0019(10)
    O6 0.0705(14) 0.0512(12) 0.0538(12) -0.0025(11) -0.0067(10) -0.0306(10)
    O7 0.0498(13) 0.0475(12) 0.0714(14) 0.0092(9) 0.0224(10) -0.0225(10)
    O8 0.0249(8) 0.0303(9) 0.0318(9) 0.0019(7) 0.0065(6) -0.0015(7)
    C1 0.0218(11) 0.0253(11) 0.0256(11) 0.0035(9) -0.0002(9) -0.0013(9)
    C2 0.0273(12) 0.0235(11) 0.0274(11) 0.0003(9) -0.0013(9) -0.0047(9)
    C3 0.0316(12) 0.0328(13) 0.0262(12) 0.0031(10) 0.0000(9) -0.0088(9)
    C4 0.0286(12) 0.0348(13) 0.0226(11) -0.0015(10) 0.0024(9) -0.0026(9)
    C5 0.0300(12) 0.0239(11) 0.0292(12) -0.0041(9) 0.0008(9) -0.0020(9)
    C6 0.0268(11) 0.0247(11) 0.0259(11) 0.0031(9) 0.0010(9) -0.0069(9)
    C7 0.0284(12) 0.0273(12) 0.0267(11) -0.0027(9) 0.0025(9) -0.0060(9)
    C8 0.0360(14) 0.0516(16) 0.0381(14) -0.0010(12) 0.0132(11) -0.0059(12)
    C9 0.0323(13) 0.0369(14) 0.0517(16) 0.0065(11) -0.0001(11) -0.0135(12)
_geom_special_details
;
All e.s.d.'s (except the e.s.d. in the dihedral angle between two l.s. planes)
are estimated using the full covariance matrix. The cell e.s.d.'s are taken
into account individually in the estimation of e.s.d.'s in distances, angles
and torsion angles; correlations between e.s.d.'s in cell parameters are only
used when they are defined by crystal symmetry. An approximate (isotropic)
treatment of cell e.s.d.'s is used for estimating e.s.d.'s involving l.s.
planes.
;
loop_
    _geom_bond_atom_site_label_1
    _geom_bond_atom_site_label_2
    _geom_bond_site_symmetry_2
    _geom_bond_distance
    _geom_bond_publ_flag
    Cu1 O1 2_666 1.9226(15) ?
    Cu1 O1 . 1.9226(15) ?
    Cu1 O8 . 1.9401(15) ?
    Cu1 O8 2_666 1.9401(15) ?
    Cu1 O2 . 2.659(2) ?
    N1 O3 . 1.226(3) ?
    N1 O2 . 1.228(3) ?
    N1 C2 . 1.455(3) ?
    N2 O5 . 1.222(3) ?
    N2 O4 . 1.230(3) ?
    N2 C4 . 1.452(3) ?
    N3 O6 . 1.215(3) ?
    N3 O7 . 1.215(3) ?
    N3 C6 . 1.474(3) ?
    N4 C7 . 1.310(3) ?
    N4 C8 . 1.455(3) ?
    N4 C9 . 1.459(3) ?
    O1 C1 . 1.275(3) ?
    O8 C7 . 1.261(3) ?
    C1 C6 . 1.431(3) ?
    C1 C2 . 1.432(3) ?
    C2 C3 . 1.385(3) ?
    C3 C4 . 1.379(3) ?
    C3 H3 . 0.9300 ?
    C4 C5 . 1.393(3) ?
    C5 C6 . 1.361(3) ?
    C5 H5 . 0.9300 ?
    C7 H7 . 0.9300 ?
    C8 H8A . 0.9600 ?
    C8 H8B . 0.9600 ?
    C8 H8C . 0.9600 ?
    C9 H9A . 0.9600 ?
    C9 H9B . 0.9600 ?
    C9 H9C . 0.9600 ?
loop_
    _geom_angle_atom_site_label_1
    _geom_angle_atom_site_label_2
    _geom_angle_atom_site_label_3
    _geom_angle_site_symmetry_1
    _geom_angle_site_symmetry_3
    _geom_angle
    _geom_angle_publ_flag
    O1 Cu1 O1 2_666 . 180.0 ?
    O1 Cu1 O8 2_666 . 90.87(6) ?
    O1 Cu1 O8 . . 89.13(6) ?
    O1 Cu1 O8 2_666 2_666 89.13(6) ?
    O1 Cu1 O8 . 2_666 90.87(6) ?
    O8 Cu1 O8 . 2_666 180.0000(10)
                                 ?
    O1 Cu1 O2 2_666 . 108.49(7) ?
    O1 Cu1 O2 . . 71.51(7) ?
    O8 Cu1 O2 . . 78.81(6) ?
    O8 Cu1 O2 2_666 . 101.19(6) ?
    O3 N1 O2 . . 123.1(2) ?
    O3 N1 C2 . . 118.1(2) ?
    O2 N1 C2 . . 118.8(2) ?
    O5 N2 O4 . . 123.1(2) ?
    O5 N2 C4 . . 118.4(2) ?
    O4 N2 C4 . . 118.5(2) ?
    O6 N3 O7 . . 125.3(2) ?
    O6 N3 C6 . . 117.4(2) ?
    O7 N3 C6 . . 117.3(2) ?
    C7 N4 C8 . . 120.7(2) ?
    C7 N4 C9 . . 121.3(2) ?
    C8 N4 C9 . . 117.95(19) ?
    C1 O1 Cu1 . . 130.29(14) ?
    N1 O2 Cu1 . . 108.53(14) ?
    C7 O8 Cu1 . . 126.60(14) ?
    O1 C1 C6 . . 119.4(2) ?
    O1 C1 C2 . . 127.7(2) ?
    C6 C1 C2 . . 112.79(19) ?
    C3 C2 C1 . . 123.0(2) ?
    C3 C2 N1 . . 116.6(2) ?
    C1 C2 N1 . . 120.38(19) ?
    C4 C3 C2 . . 119.3(2) ?
    C4 C3 H3 . . 120.4 ?
    C2 C3 H3 . . 120.4 ?
    C3 C4 C5 . . 121.5(2) ?
    C3 C4 N2 . . 119.6(2) ?
    C5 C4 N2 . . 118.9(2) ?
    C6 C5 C4 . . 117.8(2) ?
    C6 C5 H5 . . 121.1 ?
    C4 C5 H5 . . 121.1 ?
    C5 C6 C1 . . 125.5(2) ?
    C5 C6 N3 . . 117.3(2) ?
    C1 C6 N3 . . 117.15(18) ?
    O8 C7 N4 . . 122.7(2) ?
    O8 C7 H7 . . 118.7 ?
    N4 C7 H7 . . 118.7 ?
    N4 C8 H8A . . 109.5 ?
    N4 C8 H8B . . 109.5 ?
    H8A C8 H8B . . 109.5 ?
    N4 C8 H8C . . 109.5 ?
    H8A C8 H8C . . 109.5 ?
    H8B C8 H8C . . 109.5 ?
    N4 C9 H9A . . 109.5 ?
    N4 C9 H9B . . 109.5 ?
    H9A C9 H9B . . 109.5 ?
    N4 C9 H9C . . 109.5 ?
    H9A C9 H9C . . 109.5 ?
    H9B C9 H9C . . 109.5 ?
loop_
    _geom_torsion_atom_site_label_1
    _geom_torsion_atom_site_label_2
    _geom_torsion_atom_site_label_3
    _geom_torsion_atom_site_label_4
    _geom_torsion_site_symmetry_1
    _geom_torsion_site_symmetry_2
    _geom_torsion_site_symmetry_3
    _geom_torsion_site_symmetry_4
    _geom_torsion
    _geom_torsion_publ_flag
    O8 Cu1 O1 C1 . . . . 27.0(2) ?
    O8 Cu1 O1 C1 2_666 . . . -153.0(2) ?
    O2 Cu1 O1 C1 . . . . -51.52(19) ?
    O3 N1 O2 Cu1 . . . . 123.9(2) ?
    C2 N1 O2 Cu1 . . . . -57.3(2) ?
    O1 Cu1 O2 N1 2_666 . . . -115.98(15) ?
    O1 Cu1 O2 N1 . . . . 64.02(15) ?
    O8 Cu1 O2 N1 . . . . -28.83(15) ?
    O8 Cu1 O2 N1 2_666 . . . 151.17(15) ?
    O1 Cu1 O8 C7 2_666 . . . -8.81(18) ?
    O1 Cu1 O8 C7 . . . . 171.19(18) ?
    O2 Cu1 O8 C7 . . . . -117.49(19) ?
    Cu1 O1 C1 C6 . . . . -144.15(17) ?
    Cu1 O1 C1 C2 . . . . 33.8(3) ?
    O1 C1 C2 C3 . . . . -173.8(2) ?
    C6 C1 C2 C3 . . . . 4.3(3) ?
    O1 C1 C2 N1 . . . . 5.9(3) ?
    C6 C1 C2 N1 . . . . -176.03(19) ?
    O3 N1 C2 C3 . . . . 19.5(3) ?
    O2 N1 C2 C3 . . . . -159.3(2) ?
    O3 N1 C2 C1 . . . . -160.2(2) ?
    O2 N1 C2 C1 . . . . 21.0(3) ?
    C1 C2 C3 C4 . . . . -2.2(3) ?
    N1 C2 C3 C4 . . . . 178.0(2) ?
    C2 C3 C4 C5 . . . . -0.7(3) ?
    C2 C3 C4 N2 . . . . 178.4(2) ?
    O5 N2 C4 C3 . . . . 167.6(2) ?
    O4 N2 C4 C3 . . . . -14.0(3) ?
    O5 N2 C4 C5 . . . . -13.3(3) ?
    O4 N2 C4 C5 . . . . 165.1(2) ?
    C3 C4 C5 C6 . . . . 1.1(3) ?
    N2 C4 C5 C6 . . . . -177.9(2) ?
    C4 C5 C6 C1 . . . . 1.4(3) ?
    C4 C5 C6 N3 . . . . 179.6(2) ?
    O1 C1 C6 C5 . . . . 174.3(2) ?
    C2 C1 C6 C5 . . . . -3.9(3) ?
    O1 C1 C6 N3 . . . . -3.9(3) ?
    C2 C1 C6 N3 . . . . 177.93(19) ?
    O6 N3 C6 C5 . . . . -56.1(3) ?
    O7 N3 C6 C5 . . . . 122.8(2) ?
    O6 N3 C6 C1 . . . . 122.2(2) ?
    O7 N3 C6 C1 . . . . -58.9(3) ?
    Cu1 O8 C7 N4 . . . . 173.74(16) ?
    C8 N4 C7 O8 . . . . -4.3(3) ?
    C9 N4 C7 O8 . . . . 178.2(2) ?
