# Supplementary material for: Bis(N,N-dimethyl­formamide-κO)bis­(2,4,6-trinitro­phenolato-κ2 O 1,O 2)copper(II)
Source: Acta Crystallogr Sect E Struct Rep Online. 2008 Dec 3;65(Pt 1):m1. doi: 10.1107/S1600536808039846 (PMC2967846; doi:10.1107/S1600536808039846)
Supplement: Supplementary file 2 [file e-65-000m1-Isup2.hkl]

# 
# h,k,l, Fc-squared, Fo-squared, sigma(Fo-squared) and status flag 
# 
data_I
_shelx_title ' 081028d                in P-1' 
_shelx_refln_list_code          4 
_shelx_F_calc_maximum      115.12 
_exptl_crystal_F_000       339.00 
_reflns_d_resolution_high  0.8408 
 
loop_ 
 _symmetry_equiv_pos_as_xyz 
 'x, y, z' 
 '-x, -y, -z' 
 
_cell_length_a     8.0620 
_cell_length_b     8.3361 
_cell_length_c     9.8429 
_cell_angle_alpha  73.945 
_cell_angle_beta   88.796 
_cell_angle_gamma  87.968 
 
_shelx_F_squared_multiplier     1.000 
 
loop_ 
 _refln_index_h 
 _refln_index_k 
 _refln_index_l 
 _refln_F_squared_calc 
 _refln_F_squared_meas 
 _refln_F_squared_sigma 
 _refln_observed_status 
   1   0   0     4890.43     4521.35    109.92 o 
   2   0   0     2992.25     2910.62     71.05 o 
   3   0   0      206.07      196.95      6.51 o 
   4   0   0      183.85      162.36      6.21 o 
   5   0   0      324.20      319.64     10.71 o 
   6   0   0       29.55       20.47      2.14 o 
   7   0   0       24.56       22.77      4.25 o 
   8   0   0       28.10       25.73      4.69 o 
  -9   1   0        0.53       -1.43      2.36 o 
  -8   1   0       86.34       86.05      6.19 o 
  -7   1   0        1.50        0.43      1.32 o 
  -6   1   0      483.93      521.24     11.21 o 
  -5   1   0      350.84      351.43      7.89 o 
  -4   1   0     1739.64     1827.47     45.89 o 
  -3   1   0      830.14      846.46     15.51 o 
  -2   1   0     3423.69     3479.52     64.82 o 
  -1   1   0     1440.53     1352.91     33.44 o 
   0   1   0       75.07       79.81      3.86 o 
   1   1   0      825.53      887.12     15.07 o 
   2   1   0      907.97      869.70     12.98 o 
   3   1   0        1.55        1.58      0.60 o 
   4   1   0     1777.14     1707.76     31.73 o 
   5   1   0       29.82       29.69      1.95 o 
   6   1   0      367.78      377.33      9.23 o 
   7   1   0      379.27      378.70      9.66 o 
   8   1   0       80.32       71.85      5.63 o 
   9   1   0      141.05      118.32      7.67 o 
  -9   2   0       31.22       24.55      4.52 o 
  -7   2   0        1.54        2.98      2.03 o 
  -6   2   0      153.94      139.30      5.73 o 
  -5   2   0        5.27        6.57      1.41 o 
  -4   2   0      294.13      286.97      6.40 o 
  -3   2   0        1.27        4.08      1.25 o 
  -2   2   0      804.17      744.81     13.59 o 
  -1   2   0     1039.64      973.81     25.06 o 
   0   2   0     5980.52     5276.21     90.02 o 
   1   2   0     3637.16     3357.39     57.72 o 
   2   2   0       55.15       43.43      1.23 o 
   3   2   0      225.47      202.61      3.88 o 
   4   2   0       61.16       56.42      1.81 o 
   5   2   0      284.76      273.68      6.84 o 
   6   2   0       19.55       24.68      3.58 o 
   7   2   0       15.48        8.02      2.76 o 
   8   2   0       32.16       22.86      3.97 o 
   9   2   0       39.24       45.15      5.70 o 
  -9   3   0       10.89        9.59      3.64 o 
  -7   3   0        7.30       15.15      3.21 o 
  -6   3   0        6.35        8.48      2.57 o 
  -5   3   0     1180.64     1211.73     33.15 o 
  -4   3   0      811.99      847.04     15.98 o 
  -3   3   0      647.21      663.36     12.53 o 
  -2   3   0       46.30       31.28      2.53 o 
  -1   3   0       24.89       17.26      1.52 o 
   0   3   0      889.38      862.49     15.86 o 
   1   3   0     1754.78     1782.63     43.21 o 
   2   3   0     1130.63     1111.28     29.69 o 
   3   3   0        7.55        7.61      1.13 o 
   4   3   0       26.05       24.05      1.27 o 
   5   3   0      159.64      159.50      4.87 o 
   6   3   0       75.60       64.39      4.96 o 
   7   3   0      128.59      132.90      7.72 o 
   8   3   0       13.15       13.50      3.75 o 
   9   3   0       19.71       14.31      4.07 o 
  -7   4   0      238.68      226.12     10.30 o 
  -6   4   0      211.16      217.90      9.68 o 
  -5   4   0      805.94      789.09     23.67 o 
  -4   4   0      685.69      697.87     20.99 o 
  -3   4   0      815.14      823.64     23.63 o 
  -2   4   0      177.11      147.88      6.51 o 
  -1   4   0     1366.82     1329.76     23.99 o 
   0   4   0     1699.55     1798.09     40.01 o 
   1   4   0     3930.05     4169.60     72.16 o 
   2   4   0      985.14     1027.21     26.98 o 
   3   4   0      348.48      338.08     11.79 o 
   4   4   0      364.34      345.89      8.28 o 
   5   4   0       36.60       36.39      2.54 o 
   6   4   0        5.89        2.26      2.17 o 
   7   4   0      282.15      260.62     11.85 o 
   8   4   0        2.86        2.56      2.84 o 
  -8   5   0       27.13       21.63      4.48 o 
  -7   5   0      108.67      102.34      7.03 o 
  -6   5   0       10.04       13.43      3.29 o 
  -5   5   0      160.68      160.90      8.17 o 
  -4   5   0      635.02      621.04     19.84 o 
  -3   5   0      560.85      530.93     17.20 o 
  -2   5   0      293.20      288.43     10.82 o 
  -1   5   0     1755.71     1809.88     35.50 o 
   0   5   0     1226.14     1193.99     22.27 o 
   1   5   0      356.52      338.92      8.32 o 
   2   5   0      864.01      840.31     16.69 o 
   3   5   0        2.66        1.34      1.11 o 
   4   5   0      149.34      150.01      4.97 o 
   5   5   0       33.33       34.98      5.41 o 
   6   5   0       30.76       33.02      4.92 o 
   7   5   0       55.33       54.21      6.15 o 
   8   5   0      156.82      151.68      9.43 o 
  -7   6   0       64.28       63.86      5.88 o 
  -6   6   0       88.57       78.82      6.19 o 
  -5   6   0       89.46       93.48      6.49 o 
  -4   6   0      280.57      259.25     11.24 o 
  -3   6   0      347.10      366.97     13.77 o 
  -2   6   0       61.76       66.45      5.13 o 
  -1   6   0       29.83       24.81      3.56 o 
   0   6   0      188.30      184.59      8.29 o 
   1   6   0      123.13      130.79      4.35 o 
   2   6   0      220.99      201.20      8.11 o 
   3   6   0      203.66      189.99      5.86 o 
   4   6   0        0.84       -0.57      1.21 o 
   5   6   0       25.54       22.75      6.34 o 
   6   6   0      152.20      156.91      8.89 o 
   7   6   0       12.88       12.96      4.18 o 
  -6   7   0       49.49       43.52      5.86 o 
  -5   7   0        1.02       -3.35      2.42 o 
  -4   7   0      246.45      227.12     10.93 o 
  -3   7   0      319.99      331.58     13.58 o 
  -2   7   0      263.59      255.74     11.25 o 
  -1   7   0       70.46       59.76      5.06 o 
   0   7   0      287.42      285.29     11.76 o 
   1   7   0      250.38      241.61     10.46 o 
   2   7   0       39.61       43.89      2.84 o 
   3   7   0        2.56        6.25      1.70 o 
   4   7   0       16.24       17.10      2.43 o 
   5   7   0       19.59       18.72      3.88 o 
   6   7   0        3.16        5.43      3.36 o 
  -4   8   0      211.38      196.70     10.58 o 
  -3   8   0      332.62      308.81     13.63 o 
  -2   8   0       27.12       30.69      4.83 o 
  -1   8   0       62.78       53.71      5.27 o 
   0   8   0        7.16       13.94      3.78 o 
   1   8   0        2.10        2.99      2.68 o 
   2   8   0        0.73        0.64      2.36 o 
   3   8   0       18.22       15.69      3.55 o 
   4   8   0       20.95       22.54      3.13 o 
   5   8   0       48.26       55.58      6.12 o 
  -2   9   0      127.28      118.76      8.39 o 
  -1   9   0       46.03       57.36      6.60 o 
   0   9   0       21.05       25.00      4.85 o 
   2   9   0       29.10       25.23      4.84 o 
   3   9   0       95.18       83.42      6.85 o 
  -2  -9   1       36.29       37.64      5.57 o 
  -1  -9   1      270.00      248.86     12.26 o 
   0  -9   1       89.46       82.34      6.87 o 
   1  -9   1       97.86      101.14      7.63 o 
  -4  -8   1       26.71       24.66      4.28 o 
  -3  -8   1       46.20       35.48      5.13 o 
  -2  -8   1       60.80       60.52      5.54 o 
  -1  -8   1      291.77      267.93     12.00 o 
   0  -8   1      179.70      191.03      9.90 o 
   1  -8   1        1.69       -2.35      2.31 o 
   2  -8   1       17.19       28.35      4.84 o 
   3  -8   1       46.57       57.74      6.39 o 
   4  -8   1       50.27       60.32      6.92 o 
  -6  -7   1        8.70        7.54      3.39 o 
  -5  -7   1       53.16       49.38      8.51 o 
  -4  -7   1       42.92       40.65      5.89 o 
  -3  -7   1       54.70       60.61      3.50 o 
  -2  -7   1      224.52      247.85     10.92 o 
  -1  -7   1       19.15       24.04      3.81 o 
   0  -7   1      450.25      455.76     16.38 o 
   1  -7   1      102.55      105.03      6.91 o 
   2  -7   1       77.19       79.71      6.09 o 
   3  -7   1       97.55      100.09      6.85 o 
   4  -7   1       74.10       79.33      6.27 o 
   5  -7   1       46.92       54.85      5.46 o 
  -7  -6   1       29.01       40.10      5.69 o 
  -6  -6   1      135.21      148.79      8.72 o 
  -5  -6   1       22.41       18.67      2.62 o 
  -4  -6   1      233.94      240.84      7.18 o 
  -3  -6   1        4.05        4.56      1.62 o 
  -2  -6   1       64.69       64.09      3.17 o 
  -1  -6   1      100.81       99.90      5.57 o 
   1  -6   1        0.89        2.26      1.80 o 
   2  -6   1        3.83        4.85      2.38 o 
   3  -6   1        7.92        2.82      2.27 o 
   4  -6   1      212.83      191.81      9.35 o 
   5  -6   1       61.37       66.84      5.51 o 
   6  -6   1        5.23        6.87      3.15 o 
   7  -6   1       53.18       56.74      6.28 o 
  -8  -5   1       88.35       81.78      7.19 o 
  -7  -5   1       12.74        9.88      3.60 o 
  -6  -5   1      631.14      611.53     14.19 o 
  -5  -5   1      710.30      689.26     15.20 o 
  -4  -5   1      186.77      193.73      9.01 o 
  -3  -5   1      106.46      106.83      4.06 o 
  -2  -5   1      142.20      141.67      4.56 o 
  -1  -5   1      455.58      432.72      9.61 o 
   0  -5   1     1335.62     1294.43     24.04 o 
   1  -5   1      405.50      404.47     13.69 o 
   2  -5   1      108.83       89.99      5.43 o 
   3  -5   1      124.04      123.11      6.58 o 
   4  -5   1      151.45      145.08      7.46 o 
   5  -5   1        6.74        6.84      2.59 o 
   6  -5   1       16.85       21.18      3.69 o 
   7  -5   1        8.82        6.70      3.31 o 
  -8  -4   1      305.14      306.03     13.88 o 
  -7  -4   1      423.92      457.54     17.24 o 
  -6  -4   1      129.59      123.67      4.86 o 
  -5  -4   1       68.19       63.66      3.26 o 
  -4  -4   1      487.09      469.40     10.70 o 
  -3  -4   1        1.14        2.46      1.05 o 
  -2  -4   1      693.60      675.45     13.62 o 
  -1  -4   1       80.77       66.44      2.60 o 
   0  -4   1       86.07       75.23      2.61 o 
   1  -4   1     1583.05     1656.52     29.51 o 
   2  -4   1      249.69      227.32      8.73 o 
   3  -4   1      924.72      957.36     26.87 o 
   4  -4   1      391.12      412.98     13.93 o 
   5  -4   1      314.21      322.92     11.99 o 
   6  -4   1       27.78       28.75      3.93 o 
   7  -4   1      178.22      172.77      8.52 o 
  -9  -3   1       35.52       35.30      5.67 o 
  -8  -3   1       23.82       20.63      4.41 o 
  -7  -3   1        0.94        0.89      2.38 o 
  -6  -3   1        1.40        0.02      1.68 o 
  -5  -3   1      927.47      914.35     18.39 o 
  -4  -3   1      303.63      288.21      7.17 o 
  -3  -3   1      109.39      106.70      3.55 o 
  -2  -3   1       13.80        8.12      1.14 o 
  -1  -3   1     2136.47     2231.12     39.23 o 
   0  -3   1     5483.98     5770.66    115.53 o 
   1  -3   1     1245.74     1192.45     31.19 o 
   2  -3   1     1188.43     1103.67     29.32 o 
   3  -3   1        1.37        1.30      1.36 o 
   4  -3   1      320.96      307.04     10.65 o 
   5  -3   1      274.80      267.98     10.02 o 
   6  -3   1       80.81       83.32      5.13 o 
   7  -3   1       67.78       60.29      4.77 o 
   8  -3   1       55.65       51.45      6.24 o 
  -9  -2   1       35.07       24.57      4.74 o 
  -8  -2   1       15.47       15.92      3.68 o 
  -7  -2   1       23.54       19.15      3.63 o 
  -6  -2   1      139.04      121.08      6.64 o 
  -5  -2   1      157.60      156.70      4.54 o 
  -4  -2   1     1254.77     1270.88     19.40 o 
  -3  -2   1      912.02      913.75     14.07 o 
  -2  -2   1      452.66      501.86      9.99 o 
  -1  -2   1      268.59      242.98      5.27 o 
   0  -2   1        6.53        7.43      1.08 o 
   1  -2   1      140.81      152.37      5.40 o 
   2  -2   1     1340.89     1296.23     33.14 o 
   3  -2   1      138.98      191.98      4.28 o 
   4  -2   1      144.12      160.26      6.33 o 
   5  -2   1       19.18       20.80      4.48 o 
   6  -2   1      193.25      195.14      8.03 o 
   7  -2   1        6.32        1.03      2.22 o 
   8  -2   1      268.63      235.47     11.55 o 
   9  -2   1       75.81       55.66      5.96 o 
  -9  -1   1      155.75      158.56      8.91 o 
  -8  -1   1       39.28       34.77      4.68 o 
  -7  -1   1      237.07      233.13     10.05 o 
  -6  -1   1      266.06      276.57      7.30 o 
  -5  -1   1     1188.73     1260.92     24.37 o 
  -4  -1   1     1581.33     1592.67     41.45 o 
  -3  -1   1       99.92      101.54      4.48 o 
  -2  -1   1     1149.14     1154.51     20.78 o 
  -1  -1   1      454.70      515.07      9.59 o 
   0  -1   1     2685.60     2432.61     59.06 o 
   1  -1   1     1650.36     1548.52     27.05 o 
   2  -1   1     2074.87     2196.97    109.41 o 
   3  -1   1      574.70      545.15     10.36 o 
   4  -1   1     1091.35     1147.66     20.88 o 
   5  -1   1      209.11      203.11      5.17 o 
   6  -1   1      183.65      180.81      4.38 o 
   7  -1   1       26.77       19.41      7.10 o 
   8  -1   1      163.87      160.42      8.90 o 
   9  -1   1       87.03       90.70      7.16 o 
  -9   0   1       93.58       88.83      6.44 o 
  -8   0   1       90.30       79.10      5.70 o 
  -7   0   1      179.27      182.03      8.35 o 
  -6   0   1      438.52      449.76     14.78 o 
  -5   0   1      189.22      157.95      6.71 o 
  -4   0   1     1719.15     1780.24     45.51 o 
  -3   0   1     1461.79     1521.78     38.65 o 
  -2   0   1       66.42       71.13      3.06 o 
  -1   0   1       41.97       32.89      1.52 o 
   0   0   1      873.60      869.71     12.71 o 
   1   0   1     1070.63     1087.00     17.64 o 
   2   0   1    13253.58    11255.00    359.03 o 
   3   0   1      429.91      422.35      9.71 o 
   4   0   1      833.51      821.11     16.29 o 
   5   0   1      278.19      267.36      6.82 o 
   6   0   1      209.51      226.99      5.02 o 
   7   0   1      195.26      187.80      6.14 o 
   8   0   1       10.82       10.88      2.20 o 
   9   0   1       30.46       24.83      4.65 o 
  -8   1   1      409.35      406.61     14.48 o 
  -7   1   1        8.14        1.67      1.92 o 
  -6   1   1      322.64      309.68     10.83 o 
  -5   1   1      634.56      606.78     17.52 o 
  -4   1   1     1597.98     1755.77     44.40 o 
  -3   1   1     2716.76     2747.47     67.47 o 
  -2   1   1      240.73      232.80      3.99 o 
  -1   1   1      363.63      367.27      9.64 o 
   0   1   1     3688.88     3591.99     82.47 o 
   1   1   1     1781.52     1820.58     26.45 o 
   2   1   1       87.09       97.07      2.66 o 
   3   1   1     2192.57     2244.95     43.55 o 
   4   1   1      857.79      886.58     17.49 o 
   5   1   1      692.24      689.26     14.45 o 
   6   1   1      154.44      145.33      4.89 o 
   7   1   1       27.53       32.19      6.18 o 
   8   1   1       45.88       47.12      3.31 o 
   9   1   1      255.52      225.20     10.78 o 
  -8   2   1       41.39       48.80      4.83 o 
  -7   2   1       19.70       22.72      3.65 o 
  -6   2   1        0.92        1.46      1.85 o 
  -5   2   1      364.39      357.93     12.02 o 
  -4   2   1      330.08      360.54      5.55 o 
  -3   2   1      115.35      107.07      2.08 o 
  -2   2   1      320.52      337.84      9.53 o 
  -1   2   1     1803.15     1740.71     30.39 o 
   0   2   1       35.91       34.53      1.33 o 
   1   2   1     4120.34     3867.59     66.23 o 
   2   2   1        1.49        2.53      0.47 o 
   3   2   1        4.05        2.05      0.77 o 
   4   2   1      387.85      376.37      8.51 o 
   5   2   1      432.86      421.38      9.71 o 
   6   2   1       49.50       44.72      2.67 o 
   7   2   1      113.54      105.09      6.51 o 
   8   2   1        5.10        3.27      2.52 o 
   9   2   1       47.84       49.39      5.91 o 
  -8   3   1       93.79       90.83      6.40 o 
  -7   3   1      169.11      166.19      8.38 o 
  -6   3   1        7.14        7.19      2.40 o 
  -5   3   1      291.64      300.14     11.07 o 
  -4   3   1      172.66      172.12      6.17 o 
  -3   3   1      747.90      753.46     14.28 o 
  -2   3   1       55.37       61.61      2.02 o 
  -1   3   1        7.46        9.04      2.34 o 
   0   3   1     1461.57     1524.03     41.62 o 
   1   3   1        2.75        3.99      0.83 o 
   2   3   1      760.52      869.78     16.20 o 
   3   3   1        5.31       11.14      1.69 o 
   4   3   1      117.29      108.76      2.77 o 
   5   3   1      656.92      672.27     14.25 o 
   6   3   1      133.56      125.68      7.07 o 
   7   3   1      104.68      102.93      6.64 o 
   8   3   1      294.84      308.50     13.37 o 
   9   3   1      133.87      124.89      8.30 o 
  -8   4   1       49.56       59.64      6.31 o 
  -7   4   1      106.29      104.19      6.87 o 
  -6   4   1      144.59      135.68      7.54 o 
  -5   4   1      168.91      167.79      8.06 o 
  -4   4   1      219.56      224.46      9.24 o 
  -3   4   1     1373.87     1446.43     26.22 o 
  -2   4   1      335.94      322.19      6.94 o 
  -1   4   1      583.30      541.26     10.75 o 
   0   4   1      168.84      148.12      6.05 o 
   1   4   1        9.69        4.54      1.20 o 
   2   4   1     1013.24     1017.46     19.16 o 
   3   4   1      436.03      485.59     10.30 o 
   4   4   1      374.68      362.43      8.42 o 
   5   4   1      641.96      658.74     13.84 o 
   6   4   1      107.99       94.39      6.27 o 
   7   4   1       61.49       66.38      5.61 o 
   8   4   1        8.64       10.21      3.52 o 
  -8   5   1       65.54       67.81      6.35 o 
  -7   5   1      185.88      180.65      9.64 o 
  -6   5   1      173.12      175.09      9.11 o 
  -5   5   1      233.37      233.03     10.36 o 
  -4   5   1      456.56      453.13     15.74 o 
  -3   5   1      559.80      560.80     17.92 o 
  -2   5   1       94.30       96.04      5.52 o 
  -1   5   1      326.31      307.07     12.05 o 
   0   5   1      165.79      173.11      5.95 o 
   1   5   1      754.32      797.49     15.71 o 
   2   5   1       65.32       63.53      2.77 o 
   3   5   1        1.34        0.93      1.01 o 
   4   5   1      317.22      290.88      7.47 o 
   5   5   1      254.60      251.09     10.79 o 
   6   5   1      651.85      662.42     22.13 o 
   7   5   1        6.05       10.02      3.44 o 
   8   5   1       24.85       22.39      4.74 o 
  -7   6   1       97.52       91.03      7.03 o 
  -6   6   1       21.89       20.68      4.30 o 
  -5   6   1        6.05        6.10      3.04 o 
  -4   6   1      487.96      477.45     16.97 o 
  -3   6   1      118.60      121.17      6.99 o 
  -2   6   1       78.83       67.63      5.01 o 
  -1   6   1       66.95       60.15      4.57 o 
   0   6   1      260.74      244.45      6.33 o 
   1   6   1      117.37       97.84      5.07 o 
   2   6   1      281.26      278.99      9.86 o 
   3   6   1      180.89      187.81      6.97 o 
   4   6   1       91.11       79.52      3.66 o 
   5   6   1      426.64      453.08     16.56 o 
   6   6   1       70.19       77.68      6.24 o 
   7   6   1       69.58       77.86      6.67 o 
  -6   7   1       23.23       28.78      5.22 o 
  -5   7   1       14.97       21.32      4.38 o 
  -4   7   1      203.46      194.18      9.94 o 
  -3   7   1       12.57        8.78      3.16 o 
  -2   7   1       77.66       70.68      5.60 o 
  -1   7   1       24.77       20.71      3.68 o 
   0   7   1      262.70      266.93     11.00 o 
   1   7   1       16.83       15.58      3.10 o 
   2   7   1       14.30        9.84      1.87 o 
   3   7   1      173.20      169.91      7.60 o 
   4   7   1       21.49       18.81      3.22 o 
   5   7   1      121.75      125.67      7.72 o 
   6   7   1      102.54      102.49      7.37 o 
  -5   8   1        0.72       -1.66      2.69 o 
  -4   8   1      107.73      100.26      7.49 o 
  -3   8   1      220.39      202.09     10.56 o 
  -2   8   1       24.64       23.30      4.33 o 
  -1   8   1       60.76       56.48      5.43 o 
   0   8   1       13.04        9.53      3.20 o 
   1   8   1      457.42      435.74     16.03 o 
   2   8   1        3.71        3.11      2.57 o 
   3   8   1        1.08        0.54      1.58 o 
   4   8   1        2.13        5.51      2.91 o 
   5   8   1       38.11       57.27      5.46 o 
  -3   9   1       48.37       40.22      5.92 o 
  -2   9   1       86.18       89.95      7.30 o 
  -1   9   1       97.17       87.57      6.87 o 
   0   9   1       40.56       47.73      5.88 o 
   1   9   1      115.56      142.66      8.54 o 
   2   9   1       34.74       37.41      5.28 o 
   3   9   1      108.02      107.16      7.32 o 
  -4  -8   2      289.15      293.51     13.19 o 
  -3  -8   2       35.76       30.51      5.05 o 
  -2  -8   2       49.06       37.56      5.49 o 
  -1  -8   2      138.31      141.75      8.80 o 
   0  -8   2      331.05      333.03     14.13 o 
   1  -8   2      222.36      204.48     10.61 o 
   2  -8   2      105.30      103.51      7.50 o 
   3  -8   2       10.58        8.74      3.65 o 
  -5  -7   2       19.63       16.64      3.33 o 
  -4  -7   2      195.61      191.95      6.69 o 
  -3  -7   2      141.24      134.63      5.35 o 
  -2  -7   2      135.66      142.52      8.05 o 
  -1  -7   2       41.35       36.46      4.79 o 
   0  -7   2      369.51      400.42     15.21 o 
   1  -7   2       13.72        7.20      3.09 o 
   2  -7   2       67.35       63.37      5.52 o 
   3  -7   2      105.61      116.35      7.48 o 
   4  -7   2      114.22      105.49      7.35 o 
   5  -7   2       36.77       44.85      5.70 o 
  -7  -6   2        1.32       -1.31      2.64 o 
  -6  -6   2      127.24      115.89      5.27 o 
  -5  -6   2      315.27      312.66     10.30 o 
  -4  -6   2       25.77       32.20      5.90 o 
  -3  -6   2       18.38       23.15      2.52 o 
  -2  -6   2      206.62      207.62      6.27 o 
  -1  -6   2        2.50        4.72      2.26 o 
   0  -6   2      246.90      242.17     10.36 o 
   1  -6   2       30.60       34.85      4.30 o 
   2  -6   2       21.49       24.16      3.86 o 
   3  -6   2       22.36       30.82      4.40 o 
   4  -6   2      128.48      125.42      7.43 o 
   5  -6   2        0.88       -0.48      2.17 o 
   6  -6   2        7.59        5.88      3.30 o 
  -7  -5   2        1.34       -1.29      2.38 o 
  -6  -5   2       24.07       24.00      2.83 o 
  -5  -5   2       23.96       21.49      2.54 o 
  -4  -5   2     1480.23     1480.47     28.64 o 
  -3  -5   2      837.68      845.34     17.44 o 
  -2  -5   2      261.57      268.68      7.65 o 
  -1  -5   2      349.88      371.79     18.65 o 
   0  -5   2        8.76        8.92      1.63 o 
   1  -5   2      441.45      446.44     15.03 o 
   2  -5   2        1.81       -0.87      1.55 o 
   3  -5   2        9.60        8.88      2.57 o 
   4  -5   2       14.92       16.85      3.19 o 
   5  -5   2        9.44        8.82      2.91 o 
   6  -5   2        2.54        0.60      2.34 o 
   7  -5   2       16.27       15.95      4.32 o 
  -8  -4   2      140.19      148.15      9.44 o 
  -7  -4   2      245.30      249.15     11.76 o 
  -6  -4   2      437.16      434.80     11.05 o 
  -5  -4   2     2363.27     2367.76     43.73 o 
  -4  -4   2      651.28      622.98     13.61 o 
  -3  -4   2      387.03      379.25     13.49 o 
  -2  -4   2      196.85      183.49      9.21 o 
  -1  -4   2       41.10       44.33      2.23 o 
   0  -4   2       69.39       63.27      2.44 o 
   1  -4   2      122.48      138.55      5.16 o 
   2  -4   2      217.64      245.27      9.38 o 
   3  -4   2      239.67      240.30      9.38 o 
   4  -4   2      465.83      459.13     15.12 o 
   5  -4   2      597.22      565.50     18.08 o 
   6  -4   2       30.98       35.08      4.26 o 
   7  -4   2        5.03        3.42      3.11 o 
   8  -4   2       19.82       18.79      4.86 o 
  -8  -3   2      103.54       96.45      7.12 o 
  -7  -3   2      269.69      268.58     11.97 o 
  -6  -3   2       11.54        7.04      2.57 o 
  -5  -3   2      384.81      369.09     16.05 o 
  -4  -3   2      368.50      375.13      8.96 o 
  -3  -3   2     1181.04     1178.95     22.42 o 
  -2  -3   2      140.58      115.42      7.18 o 
  -1  -3   2     1764.25     1717.78     25.41 o 
   0  -3   2      616.86      597.37     12.46 o 
   1  -3   2     1472.88     1549.71     34.79 o 
   2  -3   2      789.96      868.20     23.84 o 
   3  -3   2       25.69       18.29      2.59 o 
   4  -3   2      331.01      354.48     11.84 o 
   5  -3   2      289.77      272.07     10.08 o 
   6  -3   2       85.89       78.79      3.89 o 
   7  -3   2       18.22       16.54      4.02 o 
   8  -3   2      162.34      150.22      9.45 o 
  -9  -2   2      121.20      113.75      7.93 o 
  -8  -2   2       69.29       68.28      5.80 o 
  -7  -2   2      247.87      242.80     10.93 o 
  -6  -2   2       39.29       35.44      4.24 o 
  -5  -2   2      387.02      388.76     13.57 o 
  -4  -2   2     1200.92     1193.71     22.77 o 
  -3  -2   2      296.98      269.19      6.53 o 
  -2  -2   2       65.92       48.93      2.13 o 
  -1  -2   2      203.36      190.81      3.54 o 
   0  -2   2      517.12      550.48      6.71 o 
   1  -2   2      253.39      273.10      4.77 o 
   2  -2   2        6.47        7.71      2.07 o 
   3  -2   2      116.97       99.46      2.69 o 
   4  -2   2     1018.83     1097.88     23.94 o 
   5  -2   2      197.90      193.92      5.90 o 
   6  -2   2      194.26      188.10      5.94 o 
   7  -2   2       16.40       11.88      3.37 o 
   8  -2   2      129.35      129.80      8.43 o 
   9  -2   2       63.92       56.55      6.03 o 
  -8  -1   2       82.51       84.23      6.24 o 
  -7  -1   2      142.00      133.56      7.43 o 
  -6  -1   2       23.71       19.51      3.19 o 
  -5  -1   2        1.34        0.24      1.40 o 
  -4  -1   2      138.30      148.57      6.51 o 
  -3  -1   2     2014.18     2029.88     36.17 o 
  -2  -1   2       48.13       34.97      2.93 o 
  -1  -1   2     1084.18      993.16     14.84 o 
   0  -1   2     3273.95     3267.99     86.64 o 
   1  -1   2      108.00      109.27      2.32 o 
   2  -1   2       77.78       70.19      1.78 o 
   3  -1   2     1040.22     1169.44     17.67 o 
   4  -1   2      601.40      660.56     13.10 o 
   5  -1   2      135.12      126.21      3.26 o 
   6  -1   2      191.28      188.99      5.71 o 
   7  -1   2        3.28        0.80      2.12 o 
   8  -1   2       18.82       16.08      4.13 o 
   9  -1   2       54.13       53.51      6.62 o 
  -9   0   2      119.66      115.47      7.56 o 
  -8   0   2      181.56      174.81      8.88 o 
  -7   0   2      130.90      131.41      7.11 o 
  -6   0   2      228.84      245.50      9.76 o 
  -5   0   2     1255.41     1312.69     35.27 o 
  -4   0   2     2295.84     2408.29     60.83 o 
  -3   0   2      430.63      414.77     12.35 o 
  -2   0   2      318.40      335.94      5.82 o 
  -1   0   2      509.12      477.68      6.65 o 
   0   0   2       70.10       57.89      1.83 o 
   1   0   2       84.62       88.01      1.84 o 
   2   0   2     8044.54     7308.74    175.27 o 
   3   0   2       12.74        9.59      1.86 o 
   4   0   2      307.97      322.85      5.86 o 
   5   0   2      798.47      836.00     13.51 o 
   6   0   2      515.49      534.87     12.25 o 
   7   0   2      348.32      334.42      8.98 o 
   8   0   2       84.66       81.93      6.28 o 
   9   0   2      255.01      230.28     11.74 o 
  -7   1   2      377.62      352.96     12.88 o 
  -6   1   2      416.66      424.06     14.04 o 
  -5   1   2      132.65      126.72      5.83 o 
  -3   1   2     1985.26     2167.79     31.77 o 
  -2   1   2       51.60       40.20      2.22 o 
  -1   1   2     3279.75     3136.29     76.55 o 
   0   1   2       87.79       97.89      3.55 o 
   1   1   2      565.66      597.95     11.61 o 
   2   1   2     1496.02     1561.14     28.71 o 
   3   1   2      409.73      431.32      7.01 o 
   4   1   2      538.66      531.38     11.39 o 
   5   1   2     1198.20     1173.19     18.21 o 
   6   1   2       85.93       84.57      3.73 o 
   7   1   2      371.90      395.44     21.39 o 
   8   1   2        0.65       -1.41      1.50 o 
   9   1   2       87.96       94.69      6.74 o 
  -8   2   2      179.14      185.18      9.35 o 
  -7   2   2       83.38       92.79      3.34 o 
  -6   2   2       96.86      109.17      3.54 o 
  -5   2   2      383.80      417.62      7.72 o 
  -4   2   2       79.90       83.84      2.41 o 
  -3   2   2     1376.92     1450.66     36.72 o 
  -2   2   2      140.58      117.15      4.30 o 
  -1   2   2      841.55      876.65     22.53 o 
   0   2   2       47.01       61.41      1.95 o 
   1   2   2     6553.19     6641.49    113.05 o 
   2   2   2     1077.68     1140.55     17.03 o 
   3   2   2      250.61      241.76      5.95 o 
   4   2   2      126.85      130.27      4.13 o 
   5   2   2      646.94      662.95     14.23 o 
   6   2   2      577.30      567.62     14.93 o 
   7   2   2      223.90      233.38      7.16 o 
   8   2   2      108.00      104.81      6.82 o 
   9   2   2       81.20       71.87      6.33 o 
  -8   3   2      204.40      214.61     10.51 o 
  -7   3   2      554.20      576.63     19.43 o 
  -6   3   2        4.75        8.81      2.72 o 
  -5   3   2      620.61      678.91     14.08 o 
  -4   3   2      360.43      375.75      8.46 o 
  -3   3   2        9.91       17.38      1.48 o 
  -2   3   2      110.70      158.55      4.08 o 
  -1   3   2      514.86      582.24     11.31 o 
   0   3   2      191.18      192.96      4.59 o 
   1   3   2     1270.61     1390.64     46.81 o 
   2   3   2      181.07      182.74      4.40 o 
   3   3   2       14.04       12.64      0.99 o 
   4   3   2      119.99      130.92      3.07 o 
   5   3   2      291.90      277.48      7.33 o 
   6   3   2       43.81       43.42      2.70 o 
   7   3   2      169.39      166.38      8.70 o 
   8   3   2       67.56       72.42      6.02 o 
   9   3   2       13.63       13.43      3.79 o 
  -8   4   2       89.28       93.84      7.03 o 
  -7   4   2      158.77      180.53      9.47 o 
  -6   4   2        0.79       -0.21      2.36 o 
  -5   4   2        2.50        0.02      2.08 o 
  -4   4   2      161.14      181.16      8.24 o 
  -3   4   2      102.87      113.84      3.55 o 
  -2   4   2        1.13        2.21      0.87 o 
  -1   4   2     1177.86     1261.18     33.65 o 
   0   4   2      506.62      531.75     10.77 o 
   1   4   2      174.99      163.36      4.40 o 
   2   4   2      157.15      136.03      3.94 o 
   3   4   2      529.73      583.48     21.81 o 
   4   4   2      272.81      276.35      5.46 o 
   5   4   2      291.76      308.03      8.02 o 
   6   4   2      231.38      233.59     10.58 o 
   7   4   2       90.84       93.86      6.70 o 
   8   4   2       92.16       93.15      7.18 o 
  -8   5   2      109.17      113.38      8.16 o 
  -7   5   2      177.54      177.74      9.79 o 
  -6   5   2      335.00      354.72     14.33 o 
  -5   5   2      133.83      138.76      7.78 o 
  -4   5   2     1051.80     1033.45     30.09 o 
  -3   5   2      109.59      126.43      6.71 o 
  -2   5   2        6.28        9.11      1.31 o 
  -1   5   2        4.93        7.15      1.46 o 
   0   5   2      181.82      180.18      6.43 o 
   1   5   2      214.63      181.34      5.04 o 
   2   5   2      453.55      507.24     17.73 o 
   3   5   2      262.02      258.87      6.62 o 
   4   5   2        4.93        3.80      1.18 o 
   5   5   2      233.42      235.32     10.50 o 
   6   5   2      372.35      400.73     15.49 o 
   7   5   2      100.22      104.08      7.46 o 
   8   5   2      130.26      131.84      8.75 o 
  -7   6   2       94.11      101.52      7.74 o 
  -6   6   2       47.55       58.65      5.81 o 
  -5   6   2        0.67       -0.98      2.13 o 
  -4   6   2      149.20      132.80      7.68 o 
  -3   6   2      235.79      248.80     10.63 o 
  -2   6   2     1027.50     1049.69     30.22 o 
  -1   6   2       23.20       23.45      3.57 o 
   0   6   2      408.10      402.26      9.25 o 
   1   6   2      562.93      557.45     12.13 o 
   2   6   2      622.41      625.90     13.39 o 
   3   6   2      451.32      440.73     10.28 o 
   4   6   2       92.04       98.37      6.25 o 
   5   6   2       86.18       92.45      6.63 o 
   6   6   2      162.91      165.74      9.28 o 
   7   6   2      110.91      120.58      8.22 o 
  -6   7   2      246.99      240.57     12.11 o 
  -5   7   2      172.24      166.63      9.49 o 
  -4   7   2      314.28      307.61     13.27 o 
  -3   7   2       72.76       70.44      5.72 o 
  -2   7   2      203.82      184.04      9.18 o 
  -1   7   2       84.66       66.30      5.24 o 
   0   7   2       12.63        9.18      2.77 o 
   1   7   2       59.92       54.94      3.02 o 
   2   7   2       73.61       80.46      5.30 o 
   3   7   2       22.34       21.59      2.40 o 
   4   7   2       56.46       50.26      4.93 o 
   5   7   2      381.22      376.82     15.07 o 
   6   7   2      145.22      138.16      8.72 o 
   7   7   2      122.56      125.13      8.72 o 
  -5   8   2        0.43       -3.77      2.81 o 
  -4   8   2       52.26       44.95      5.86 o 
  -3   8   2        0.81       -2.03      2.22 o 
  -2   8   2       16.60       15.24      3.75 o 
  -1   8   2        0.61       -0.28      2.22 o 
   0   8   2       21.46       14.91      3.52 o 
   1   8   2      265.89      266.97     11.41 o 
   2   8   2      186.80      185.93      6.25 o 
   3   8   2      403.44      384.85     10.17 o 
   4   8   2       38.06       45.94      5.56 o 
   5   8   2        0.61        0.40      2.74 o 
  -3   9   2       73.25       55.05      6.69 o 
  -2   9   2       42.59       48.24      6.31 o 
  -1   9   2       10.36        7.48      3.47 o 
   0   9   2        0.79       -1.47      2.55 o 
   1   9   2      102.69       92.27      6.85 o 
   2   9   2       30.52       30.11      4.87 o 
   4   9   2       78.71       89.45      6.86 o 
  -3  -8   3      146.41      175.35     10.08 o 
  -2  -8   3      117.33      149.30      9.24 o 
  -1  -8   3       48.78       52.76      6.25 o 
   0  -8   3      155.44      144.25      9.03 o 
   1  -8   3       34.16       43.14      5.57 o 
   2  -8   3       86.50       82.35      6.83 o 
  -5  -7   3       90.01       87.73      4.71 o 
  -4  -7   3       81.49       73.79      6.20 o 
  -3  -7   3       14.36       10.20      3.40 o 
  -2  -7   3       97.93      106.23      7.19 o 
  -1  -7   3       31.46       33.65      4.78 o 
   0  -7   3      143.35      159.17      8.83 o 
   1  -7   3       30.28       33.79      4.96 o 
   2  -7   3       34.28       43.39      5.43 o 
   3  -7   3       45.28       42.18      5.50 o 
   4  -7   3      156.82      147.01      6.32 o 
  -6  -6   3       48.08       49.80      5.74 o 
  -5  -6   3       16.91       15.29      4.77 o 
  -4  -6   3       36.86       42.04      3.39 o 
  -3  -6   3      121.75      131.37      5.11 o 
  -2  -6   3       62.17       53.02      5.31 o 
  -1  -6   3       58.47       52.07      4.73 o 
   0  -6   3      413.33      401.77     14.86 o 
   1  -6   3      250.83      246.62     10.83 o 
   2  -6   3       46.54       47.90      4.58 o 
   3  -6   3       62.85       67.93      5.56 o 
   4  -6   3      154.74      149.94      8.29 o 
   5  -6   3      205.93      206.09      7.51 o 
   6  -6   3       40.68       43.13      4.14 o 
  -7  -5   3       19.56       19.64      2.97 o 
  -6  -5   3        4.00        0.98      1.74 o 
  -5  -5   3       57.72       57.65      3.50 o 
  -4  -5   3       83.38       71.59      3.71 o 
  -3  -5   3       91.27       79.54      3.72 o 
  -2  -5   3      182.85      197.56      5.98 o 
  -1  -5   3      189.59      199.73      5.80 o 
   0  -5   3       59.07       61.27      3.01 o 
   1  -5   3      500.16      533.52     12.34 o 
   2  -5   3        3.37        0.25      1.79 o 
   3  -5   3      291.86      290.17     11.51 o 
   4  -5   3      184.64      188.89      6.55 o 
   5  -5   3       73.34       68.55      3.99 o 
   6  -5   3        7.70       11.56      2.41 o 
   7  -5   3       32.88       42.85      6.30 o 
  -8  -4   3       63.78       60.34      6.09 o 
  -7  -4   3      141.64      136.52      8.54 o 
  -6  -4   3        3.32        0.35      2.06 o 
  -5  -4   3       49.50       50.74      3.26 o 
  -4  -4   3      182.38      181.35      5.86 o 
  -3  -4   3      761.01      728.18     15.33 o 
  -2  -4   3       31.43       30.76      2.19 o 
  -1  -4   3     1126.58     1207.90     18.74 o 
   0  -4   3      251.39      257.53      3.96 o 
   1  -4   3      999.05      983.68     19.33 o 
   2  -4   3       57.74       54.43      2.98 o 
   3  -4   3        4.40        5.24      1.51 o 
   4  -4   3        9.52        9.95      1.98 o 
   5  -4   3      269.89      250.02     19.86 o 
   6  -4   3       50.80       52.78      3.67 o 
   7  -4   3       27.87       27.29      5.01 o 
  -8  -3   3       75.77       79.94      6.67 o 
  -7  -3   3      128.22      129.74      8.07 o 
  -6  -3   3        2.36        0.78      2.13 o 
  -5  -3   3      624.40      630.53     14.12 o 
  -4  -3   3      265.60      258.14      7.11 o 
  -3  -3   3      227.99      224.67     12.01 o 
  -2  -3   3       12.48        9.02      2.15 o 
  -1  -3   3      691.07      742.69      9.29 o 
   0  -3   3     1263.49     1342.17     20.32 o 
   1  -3   3     1493.12     1546.29     34.58 o 
   2  -3   3      622.51      631.63     12.32 o 
   3  -3   3      260.06      259.53      6.99 o 
   4  -3   3      232.01      232.01      6.73 o 
   5  -3   3      431.81      432.57     10.76 o 
   6  -3   3      176.45      157.24      8.99 o 
   7  -3   3      133.50      125.12      8.41 o 
   8  -3   3       74.03       68.94      6.83 o 
  -8  -2   3       48.46       55.04      6.09 o 
  -7  -2   3      182.65      180.72      9.29 o 
  -6  -2   3       22.60       21.00      3.52 o 
  -5  -2   3      156.45      147.85      7.34 o 
  -4  -2   3      123.30      113.71      4.14 o 
  -3  -2   3      483.37      497.26     10.79 o 
  -2  -2   3        8.67       13.33      1.42 o 
  -1  -2   3       82.40       58.74      2.64 o 
   0  -2   3      802.28      793.77     12.38 o 
   1  -2   3      808.18      826.66     12.86 o 
   2  -2   3     1171.60     1184.86     18.05 o 
   3  -2   3      133.10      118.89      3.42 o 
   4  -2   3      765.99      776.23     20.18 o 
   5  -2   3     1025.72     1058.27     21.43 o 
   6  -2   3      679.20      655.64     22.76 o 
   7  -2   3       19.48       17.57      4.12 o 
   8  -2   3       36.53       47.15      6.36 o 
  -9  -1   3        1.58       -0.77      2.97 o 
  -8  -1   3        3.25        3.18      2.75 o 
  -7  -1   3       32.31       33.43      4.41 o 
  -6  -1   3       40.28       37.55      3.82 o 
  -5  -1   3       56.13       59.60      4.36 o 
  -4  -1   3      168.91      148.41      6.70 o 
  -3  -1   3      685.79      833.87     16.28 o 
  -2  -1   3       23.22       31.99      1.25 o 
  -1  -1   3     1968.29     1802.49     20.58 o 
   0  -1   3     2367.59     2406.52     34.92 o 
   1  -1   3     5832.29     5663.82    101.84 o 
   2  -1   3      951.23      953.46     14.60 o 
   3  -1   3     1330.93     1379.09     20.76 o 
   4  -1   3      637.91      658.61     10.90 o 
   5  -1   3       64.64       68.32      3.17 o 
   6  -1   3        3.82        2.67      2.31 o 
   7  -1   3        1.02       -1.42      2.11 o 
   8  -1   3        2.82        3.03      2.94 o 
   9  -1   3       27.75       33.42      5.54 o 
  -9   0   3      119.97      113.57      4.50 o 
  -7   0   3       81.92       91.78      6.08 o 
  -6   0   3      113.08      109.41      6.30 o 
  -5   0   3       61.41       51.34      3.95 o 
  -4   0   3      191.60      189.75      8.40 o 
  -3   0   3     2022.16     2066.94     30.84 o 
  -2   0   3       20.56       23.51      1.16 o 
  -1   0   3     1655.67     1710.72     69.21 o 
   0   0   3     1809.51     1819.22     26.56 o 
   1   0   3      235.09      247.60      4.41 o 
   2   0   3     1904.30     1959.38     28.65 o 
   3   0   3      510.56      524.61      8.55 o 
   4   0   3      967.07     1076.41     16.62 o 
   5   0   3      234.11      234.37      6.49 o 
   6   0   3       38.21       35.68      3.18 o 
   7   0   3      205.18      210.56      6.78 o 
   8   0   3        0.86       -0.22      2.57 o 
   9   0   3       88.39       94.67      7.36 o 
  -8   1   3      346.82      365.03     13.75 o 
  -7   1   3       34.26       42.03      2.81 o 
  -6   1   3       32.98       35.51      2.41 o 
  -5   1   3      147.17      151.84      4.10 o 
  -4   1   3       99.41       90.47      2.81 o 
  -3   1   3      669.61      684.79     11.17 o 
  -2   1   3      306.01      250.86      8.08 o 
  -1   1   3     2071.79     2061.24     51.35 o 
   0   1   3     1519.01     1498.44     37.84 o 
   1   1   3    11300.14    10559.14    395.09 o 
   2   1   3      285.63      280.30      6.53 o 
   3   1   3      740.19      784.96     21.03 o 
   4   1   3     1567.35     1565.02     23.46 o 
   5   1   3      142.81      154.37      5.95 o 
   6   1   3      101.16      103.44      4.25 o 
   7   1   3       81.33       73.50      3.80 o 
   8   1   3       11.99        6.40      3.89 o 
   9   1   3       98.63       91.73      7.05 o 
  -9   2   3      112.98      116.42      7.87 o 
  -7   2   3        4.92        4.52      1.44 o 
  -6   2   3      166.06      177.99      4.70 o 
  -5   2   3      338.97      389.95      7.56 o 
  -4   2   3     1442.27     1430.52     37.42 o 
  -3   2   3      593.92      595.59     16.79 o 
  -2   2   3      117.30      116.04      4.72 o 
  -1   2   3      719.64      758.84     20.26 o 
   0   2   3      510.60      521.40     14.63 o 
   1   2   3     5776.39     6242.24    183.70 o 
   2   2   3     1222.70     1310.30     19.63 o 
   3   2   3      878.31      920.29     18.25 o 
   4   2   3       63.65       55.39      5.18 o 
   5   2   3      965.78      985.70     23.71 o 
   6   2   3      420.15      413.01     10.37 o 
   7   2   3      202.87      196.41      6.65 o 
   8   2   3       82.75       78.89      4.31 o 
   9   2   3        5.37        1.39      2.82 o 
  -8   3   3       17.32       24.46      4.68 o 
  -7   3   3      160.07      174.05      9.05 o 
  -6   3   3       16.62       18.22      2.30 o 
  -5   3   3      204.64      230.16      8.66 o 
  -4   3   3       54.36       52.95      3.49 o 
  -3   3   3     1772.83     1865.88     47.15 o 
  -2   3   3     2111.09     2143.36     38.08 o 
  -1   3   3       17.09       10.90      1.18 o 
   0   3   3      349.66      331.37     14.42 o 
   1   3   3     1013.13     1012.03     18.68 o 
   2   3   3     3159.38     3344.99     57.96 o 
   3   3   3     1441.79     1471.21     22.08 o 
   4   3   3     1294.94     1378.65     26.83 o 
   5   3   3      237.47      239.99      7.01 o 
   6   3   3        1.96        1.76      1.37 o 
   7   3   3        2.80       -0.99      1.49 o 
   8   3   3        3.25        2.12      2.75 o 
   9   3   3        0.34       -0.46      2.63 o 
  -8   4   3       92.17      102.56      7.63 o 
  -7   4   3       32.62       33.48      4.81 o 
  -6   4   3       42.00       47.34      5.19 o 
  -5   4   3       46.46       52.89      4.67 o 
  -4   4   3      582.69      593.53     12.62 o 
  -3   4   3       52.82       49.26      4.65 o 
  -2   4   3       28.42       16.33      3.71 o 
  -1   4   3       65.19       52.49      3.81 o 
   0   4   3      218.12      212.23      5.38 o 
   1   4   3      476.20      495.58     13.19 o 
   2   4   3      869.52      978.30     19.40 o 
   3   4   3       11.27        5.14      1.40 o 
   4   4   3       33.76       31.66      2.34 o 
   5   4   3       16.61       14.14      3.79 o 
   6   4   3      182.31      183.24      6.10 o 
   7   4   3        2.09        0.48      2.45 o 
   8   4   3       11.11        7.57      3.65 o 
  -8   5   3       67.35       78.53      7.16 o 
  -7   5   3       83.53       86.62      6.90 o 
  -6   5   3       98.70      102.36      7.07 o 
  -5   5   3        0.81       -0.30      2.05 o 
  -4   5   3      717.71      721.12     22.64 o 
  -3   5   3      387.10      391.58     10.96 o 
  -2   5   3      565.12      590.61     12.39 o 
  -1   5   3        1.14        0.50      0.94 o 
   0   5   3      109.38      113.30      4.45 o 
   1   5   3      273.68      262.41      6.59 o 
   2   5   3     1752.27     1828.08     33.28 o 
   3   5   3      146.13      120.44      5.28 o 
   4   5   3      126.58      142.60      7.42 o 
   5   5   3       57.46       59.47      5.00 o 
   6   5   3       55.84       59.44      5.54 o 
   7   5   3        3.32       -1.13      2.49 o 
   8   5   3        0.34       -2.32      2.47 o 
  -7   6   3        2.25        5.07      3.52 o 
  -6   6   3       64.38       68.03      6.24 o 
  -5   6   3        8.87        9.15      3.21 o 
  -4   6   3      198.13      203.97      9.93 o 
  -3   6   3      333.67      324.13     12.86 o 
  -2   6   3      719.41      695.94     21.67 o 
  -1   6   3      765.35      777.46     18.97 o 
   0   6   3     1733.99     1806.50     33.29 o 
   1   6   3      314.65      320.87     10.96 o 
   2   6   3      315.78      339.76      9.36 o 
   3   6   3      545.72      539.26     21.80 o 
   4   6   3       94.22       97.82      6.39 o 
   5   6   3      170.97      165.68      8.88 o 
   6   6   3       47.20       51.48      6.18 o 
   7   6   3        4.18        2.86      2.94 o 
  -6   7   3      103.29      112.32      8.24 o 
  -5   7   3       86.11       87.38      6.97 o 
  -4   7   3      231.25      233.88     11.20 o 
  -3   7   3      738.31      742.75     23.99 o 
  -2   7   3     1296.01     1323.36     37.64 o 
  -1   7   3      146.21      147.72      7.82 o 
   0   7   3       40.58       41.82      3.33 o 
   1   7   3      122.85      117.67      4.55 o 
   2   7   3       50.82       52.74      3.13 o 
   3   7   3      101.71       90.42      4.42 o 
   4   7   3        6.17        7.86      3.25 o 
   5   7   3        5.93        9.90      3.46 o 
   6   7   3       70.86       76.97      6.67 o 
   7   7   3      131.54      142.69      9.58 o 
  -5   8   3        2.12        1.07      3.13 o 
  -4   8   3       25.98       21.47      4.71 o 
  -3   8   3      292.56      304.48     13.44 o 
  -2   8   3       13.82       14.22      3.69 o 
  -1   8   3       62.88       60.12      5.34 o 
   0   8   3       31.85       33.61      4.72 o 
   1   8   3      107.44      102.44      6.44 o 
   2   8   3      134.65      154.15      9.88 o 
   3   8   3       41.17       46.74      5.39 o 
   4   8   3       96.03      111.76      7.54 o 
   5   8   3       43.17       51.91      6.19 o 
  -3   9   3       31.94       38.84      5.90 o 
  -2   9   3      212.95      201.71     10.70 o 
  -1   9   3       54.34       53.43      5.37 o 
   0   9   3        4.88        1.71      3.02 o 
   1   9   3       27.42       23.33      4.24 o 
   2   9   3        0.43        1.32      2.74 o 
   4   9   3        8.51       13.31      4.00 o 
   0  -8   4      148.41      152.95      9.50 o 
  -4  -7   4       79.01       76.20      6.77 o 
  -3  -7   4      109.56      103.70      7.44 o 
  -2  -7   4       22.64       25.18      4.60 o 
  -1  -7   4       15.48       16.43      3.92 o 
   0  -7   4      295.71      299.44     13.24 o 
   1  -7   4      111.25      100.96      7.22 o 
   2  -7   4        9.98        3.88      2.94 o 
   3  -7   4      114.80      112.88      7.82 o 
  -5  -6   4       46.02       48.07      3.94 o 
  -4  -6   4       86.67       88.96      4.51 o 
  -3  -6   4       83.62       74.80      5.90 o 
  -2  -6   4      151.93      161.65      8.77 o 
  -1  -6   4      192.51      196.31      9.79 o 
   0  -6   4       29.55       31.98      4.53 o 
   1  -6   4      377.97      359.29     14.14 o 
   2  -6   4       94.69       83.79      9.79 o 
   3  -6   4       95.09       92.41      4.65 o 
   4  -6   4       50.13       53.35      8.31 o 
   5  -6   4       65.92       65.15      4.30 o 
  -6  -5   4       26.41       31.59      3.40 o 
  -5  -5   4      122.06      116.45      6.85 o 
  -4  -5   4       44.64       42.88      7.09 o 
  -3  -5   4      207.37      193.81      6.39 o 
  -2  -5   4      414.33      388.19      7.09 o 
  -1  -5   4      143.53      134.93      3.31 o 
   0  -5   4        7.65        4.77      2.25 o 
   1  -5   4      256.77      253.25      7.35 o 
   2  -5   4       32.06       33.36      8.66 o 
   3  -5   4      142.82      148.30      5.64 o 
   4  -5   4      173.38      177.23      6.47 o 
   5  -5   4      363.09      336.33     13.86 o 
   6  -5   4      111.77      107.03      8.16 o 
  -7  -4   4       40.20       40.87      5.61 o 
  -6  -4   4       21.33       17.53      2.73 o 
  -5  -4   4      109.15      111.25      4.87 o 
  -4  -4   4        6.06        4.68      1.74 o 
  -3  -4   4       99.17       96.39      4.94 o 
  -2  -4   4      123.05      115.70      3.01 o 
  -1  -4   4      411.83      437.45     10.55 o 
   0  -4   4      381.56      388.62      7.35 o 
   1  -4   4     1427.62     1417.42     27.68 o 
   2  -4   4      143.62      135.21      4.88 o 
   3  -4   4      261.19      258.83      9.55 o 
   4  -4   4       85.07       88.93      7.64 o 
   5  -4   4       61.52       56.87      3.57 o 
   6  -4   4        0.85       -1.13      2.38 o 
   7  -4   4        0.49       -0.15      2.81 o 
  -8  -3   4       60.33       65.25      6.34 o 
  -7  -3   4      185.33      193.70     10.25 o 
  -6  -3   4       22.18       19.06      3.95 o 
  -5  -3   4      222.28      215.57      6.93 o 
  -4  -3   4      601.67      592.42     13.41 o 
  -3  -3   4     1008.46      976.21     27.75 o 
  -2  -3   4       69.65       67.48      2.15 o 
  -1  -3   4        3.70        3.35      0.65 o 
   0  -3   4      156.00      161.75      5.57 o 
   1  -3   4      120.21      121.00      4.38 o 
   2  -3   4     1084.84     1091.91     21.73 o 
   3  -3   4       46.15       49.32      2.77 o 
   4  -3   4      184.37      178.12      6.08 o 
   5  -3   4      292.98      311.93      8.61 o 
   6  -3   4       80.35       78.04      6.48 o 
   7  -3   4       20.06       18.35      4.54 o 
   8  -3   4       38.64       35.95      6.01 o 
  -7  -2   4       82.33       86.53      6.70 o 
  -6  -2   4      136.26      131.37      7.63 o 
  -5  -2   4        1.59        0.04      2.03 o 
  -4  -2   4      545.21      561.33     17.78 o 
  -3  -2   4      525.99      513.59      8.16 o 
  -2  -2   4      534.82      545.50      8.30 o 
  -1  -2   4     1429.13     1393.51     21.17 o 
   0  -2   4      689.29      733.68     11.85 o 
   1  -2   4      451.20      431.50      7.55 o 
   2  -2   4     1205.25     1211.06     18.66 o 
   3  -2   4      319.37      311.12      5.97 o 
   4  -2   4      575.58      585.54     12.97 o 
   5  -2   4       89.96       90.79      6.39 o 
   6  -2   4      178.77      170.54      9.43 o 
   7  -2   4       74.15       67.83      6.26 o 
   8  -2   4      104.25       83.71      7.36 o 
  -8  -1   4        0.70        1.00      1.55 o 
  -7  -1   4       11.67        7.14      1.80 o 
  -6  -1   4        9.04       10.02      1.82 o 
  -5  -1   4       12.02       14.62      3.15 o 
  -4  -1   4     1166.03     1189.94     19.39 o 
  -3  -1   4      318.91      318.69      5.55 o 
  -2  -1   4      772.63      740.97     10.54 o 
  -1  -1   4     1746.90     1871.03     27.73 o 
   0  -1   4      974.74      982.91     15.20 o 
   1  -1   4      853.21      886.72     23.85 o 
   2  -1   4      338.38      336.93     12.60 o 
   3  -1   4      596.76      614.71     10.20 o 
   4  -1   4       37.58       38.07      1.74 o 
   5  -1   4     1381.38     1504.16     67.91 o 
   6  -1   4     1139.82     1135.29     35.37 o 
   7  -1   4      104.95      105.77      7.50 o 
   8  -1   4        2.72        3.03      3.24 o 
  -8   0   4      157.74      146.16      5.11 o 
  -7   0   4       67.34       72.77      4.02 o 
  -6   0   4       77.14       83.72      3.39 o 
  -5   0   4        1.02       -1.37      0.91 o 
  -4   0   4      285.96      281.60      6.13 o 
  -3   0   4      394.21      334.40      6.57 o 
  -2   0   4       64.95       54.19      3.31 o 
  -1   0   4      211.46      185.22      4.70 o 
   0   0   4       36.17       29.67      1.29 o 
   1   0   4       46.96       40.77      1.85 o 
   2   0   4      775.98      800.45     17.62 o 
   3   0   4      528.47      547.03      9.04 o 
   4   0   4     1194.89     1189.36     23.38 o 
   5   0   4      177.01      186.14      5.75 o 
   6   0   4       32.55       25.92      2.58 o 
   7   0   4       16.41       18.31      3.91 o 
   8   0   4       21.00       19.48      4.54 o 
  -8   1   4      120.12      120.28      4.48 o 
  -7   1   4        3.49        0.74      1.50 o 
  -6   1   4      307.43      324.21      7.31 o 
  -5   1   4        7.84       13.81      1.63 o 
  -4   1   4       48.59       41.24      3.42 o 
  -3   1   4     1209.89     1206.19     32.16 o 
  -2   1   4      990.38     1040.63     27.74 o 
  -1   1   4      593.91      572.29     16.18 o 
   0   1   4     1529.25     1435.69     36.91 o 
   1   1   4      695.24      678.53     18.86 o 
   2   1   4       22.97       16.55      1.60 o 
   3   1   4      421.55      407.91      9.37 o 
   4   1   4        1.41        0.09      0.97 o 
   5   1   4      241.42      255.07      7.15 o 
   6   1   4      343.26      343.86      9.21 o 
   7   1   4       25.57       27.55      5.20 o 
   8   1   4        0.90       -0.93      2.42 o 
   9   1   4        9.86       12.13      3.87 o 
  -8   2   4      464.75      495.76     17.94 o 
  -7   2   4      727.56      840.49     25.87 o 
  -6   2   4       34.64       38.65      4.31 o 
  -5   2   4      303.22      299.22     11.06 o 
  -4   2   4      577.64      552.25     16.80 o 
  -3   2   4     1014.99     1085.43     29.22 o 
  -2   2   4     1638.04     1560.87     40.20 o 
  -1   2   4       89.23      105.31      4.73 o 
   0   2   4       28.59       26.61      2.34 o 
   1   2   4     2254.58     2427.04     44.53 o 
   2   2   4     1229.72     1365.02     20.54 o 
   3   2   4      193.96      194.43      9.06 o 
   4   2   4      599.88      588.04     13.02 o 
   5   2   4       48.30       42.57      2.71 o 
   6   2   4      184.83      174.65      6.02 o 
   7   2   4      175.89      171.94      7.69 o 
   8   2   4      117.18      110.79      9.50 o 
   9   2   4       10.65       11.00      3.67 o 
  -8   3   4       18.71       20.09      4.47 o 
  -6   3   4       19.54       27.03      3.80 o 
  -5   3   4       28.68       35.61      3.84 o 
  -4   3   4       41.20       48.91      3.59 o 
  -3   3   4      372.85      333.39     10.92 o 
  -2   3   4     1731.53     1802.97     46.09 o 
  -1   3   4     3743.04     3837.82     94.72 o 
   0   3   4     2691.76     2750.53     48.24 o 
   1   3   4     1011.84     1070.47     25.14 o 
   2   3   4     1132.94     1183.79     19.80 o 
   3   3   4       34.13       45.69     12.88 o 
   4   3   4      430.19      441.98     10.53 o 
   5   3   4      465.66      475.00     11.47 o 
   6   3   4      540.99      558.94     13.35 o 
   7   3   4       35.78       39.98      3.46 o 
   8   3   4       54.12       59.03      6.50 o 
  -8   4   4       14.48       16.17      4.41 o 
  -7   4   4      221.28      223.91     11.20 o 
  -6   4   4      121.25      124.01      7.73 o 
  -5   4   4      115.67      119.95      4.59 o 
  -4   4   4      339.15      339.74      8.47 o 
  -3   4   4      274.09      267.83      9.33 o 
  -2   4   4      872.04      942.56     18.37 o 
  -1   4   4       11.44       16.39      1.66 o 
   0   4   4      333.18      316.04      7.39 o 
   1   4   4       25.61       28.73      1.80 o 
   2   4   4      556.31      582.83     11.83 o 
   3   4   4       87.04       78.57      5.10 o 
   4   4   4       61.24       57.08      4.87 o 
   5   4   4      204.63      196.34      6.34 o 
   6   4   4      178.19      165.83      5.98 o 
   7   4   4       47.60       49.08      5.94 o 
   8   4   4       29.08       28.53      5.31 o 
  -7   5   4       24.54       24.84      4.80 o 
  -6   5   4       78.15       76.42      6.26 o 
  -5   5   4       45.85       43.31      5.04 o 
  -4   5   4       66.36       73.97      5.48 o 
  -3   5   4      100.37       97.64      3.82 o 
  -2   5   4      276.67      281.08      7.25 o 
  -1   5   4      424.19      431.56      9.82 o 
   0   5   4      280.78      283.00      7.11 o 
   1   5   4       67.52       66.33      2.89 o 
   2   5   4      366.07      369.13     10.92 o 
   3   5   4      153.80      172.24      8.02 o 
   4   5   4       60.23       74.34      5.34 o 
   5   5   4        4.26        0.78      2.03 o 
   6   5   4      109.71      119.90      7.62 o 
   7   5   4        2.52        0.05      2.80 o 
   8   5   4       22.01       16.51      4.30 o 
  -7   6   4      246.62      272.64     13.54 o 
  -6   6   4      235.81      261.91     12.68 o 
  -5   6   4        2.04        0.02      2.86 o 
  -4   6   4      181.48      184.99      9.54 o 
  -3   6   4       69.62       60.33      5.12 o 
  -2   6   4      295.34      312.07      8.08 o 
  -1   6   4       39.09       41.22      3.05 o 
   0   6   4       28.32       29.07      2.42 o 
   1   6   4      224.13      244.51      6.70 o 
   2   6   4      216.85      227.88      6.38 o 
   3   6   4      144.18      137.97      7.38 o 
   4   6   4        0.92       -2.13      1.97 o 
   5   6   4      167.77      173.80      9.34 o 
   6   6   4      151.19      151.54      9.05 o 
   7   6   4      103.57      100.32      7.70 o 
  -6   7   4       38.86       40.62      6.13 o 
  -5   7   4       97.76      100.43      7.60 o 
  -4   7   4        2.55       -1.61      2.57 o 
  -3   7   4      204.00      206.56     10.31 o 
  -2   7   4       21.92       20.91      3.83 o 
  -1   7   4      248.32      250.70     10.68 o 
   0   7   4     1425.22     1413.80     27.26 o 
   1   7   4      726.50      728.13     15.62 o 
   2   7   4      351.22      342.62      8.88 o 
   3   7   4      195.93      201.87      9.72 o 
   4   7   4        2.75        0.55      2.45 o 
   5   7   4       18.15       17.55      4.05 o 
   6   7   4       13.81       20.15      4.40 o 
  -5   8   4       22.17       25.58      4.99 o 
  -4   8   4        0.48       -2.46      2.38 o 
  -3   8   4      135.90      137.83      8.62 o 
  -2   8   4      260.28      270.08     12.12 o 
  -1   8   4      308.28      299.87     12.61 o 
   0   8   4        7.84        6.98      3.03 o 
   1   8   4      151.83      148.87      5.49 o 
   2   8   4       26.79       26.20      4.33 o 
   3   8   4       49.48       55.62      5.29 o 
   4   8   4       58.98       52.58      5.29 o 
   5   8   4        4.19       -1.97      2.69 o 
  -3   9   4        8.42        2.66      3.17 o 
  -2   9   4       15.55       18.21      4.15 o 
  -1   9   4        7.96        4.64      3.31 o 
   0   9   4       36.59       27.75      4.59 o 
   1   9   4       48.63       41.26      5.26 o 
   3   9   4        2.34        3.38      2.83 o 
   4   9   4        4.46        6.92      3.59 o 
  -2  -7   5      120.01      111.86      8.00 o 
  -1  -7   5       82.65       87.57      7.11 o 
   0  -7   5      160.04      155.69      9.41 o 
   1  -7   5      112.52      106.39      7.60 o 
   2  -7   5       71.95       69.73      6.38 o 
  -4  -6   5      105.21      100.69      3.57 o 
  -3  -6   5      365.99      381.30     15.53 o 
  -2  -6   5      164.63      178.92      9.61 o 
  -1  -6   5      123.05      134.41      8.32 o 
   0  -6   5      558.20      597.28     20.75 o 
   1  -6   5      463.19      479.40     17.61 o 
   2  -6   5       18.74       25.82      4.50 o 
   3  -6   5       34.53       32.26      4.80 o 
   4  -6   5       44.23       48.39      5.17 o 
  -6  -5   5       94.66      105.70      4.44 o 
  -5  -5   5       52.39       58.55      2.81 o 
  -4  -5   5      313.57      334.13      6.80 o 
  -3  -5   5      248.15      252.70      5.46 o 
  -2  -5   5      569.89      586.86      9.57 o 
  -1  -5   5      577.36      610.02     20.31 o 
   0  -5   5       48.25       45.63      4.55 o 
   1  -5   5       27.66       28.48      4.20 o 
   2  -5   5        9.67        5.00      1.75 o 
   3  -5   5        1.59        2.79      1.70 o 
   4  -5   5       54.48       62.72      3.93 o 
   5  -5   5       31.29       27.84      5.26 o 
  -7  -4   5       25.28       26.30      4.80 o 
  -6  -4   5        1.62        0.44      1.35 o 
  -5  -4   5       60.85       61.17      2.90 o 
  -4  -4   5      125.44      129.00      3.73 o 
  -3  -4   5      292.88      291.14      6.05 o 
  -2  -4   5       80.12       78.31      2.58 o 
  -1  -4   5       39.36       36.50      2.50 o 
   0  -4   5      356.89      386.50     15.72 o 
   1  -4   5      187.90      189.82      5.98 o 
   2  -4   5      161.06      169.42      5.77 o 
   3  -4   5        1.16        1.82      2.75 o 
   4  -4   5        6.43        8.49      4.42 o 
   5  -4   5      146.20      136.37      8.72 o 
   6  -4   5       79.06       70.68      6.62 o 
  -7  -3   5      121.24      121.85      4.95 o 
  -6  -3   5       46.21       58.47      4.51 o 
  -5  -3   5      170.29      180.03      5.53 o 
  -4  -3   5      580.74      556.90      9.42 o 
  -3  -3   5      381.85      387.05      6.94 o 
  -2  -3   5      507.52      489.26      7.98 o 
  -1  -3   5      213.98      214.59      6.07 o 
   0  -3   5       53.59       55.82      2.23 o 
   1  -3   5        5.16        2.66      1.00 o 
   2  -3   5      222.79      222.59      6.48 o 
   3  -3   5       27.48       23.56      2.43 o 
   4  -3   5       90.53       90.42      5.35 o 
   5  -3   5       17.00       14.16      3.75 o 
   6  -3   5       54.00       49.57      6.32 o 
   7  -3   5       13.11       10.55      4.06 o 
  -8  -2   5       90.68      101.08      6.44 o 
  -7  -2   5      161.70      150.62      5.42 o 
  -6  -2   5      537.51      541.18     14.75 o 
  -5  -2   5       25.23       25.06      2.51 o 
  -4  -2   5     1019.29     1040.18     15.21 o 
  -3  -2   5      178.97      185.00      4.11 o 
  -2  -2   5     1105.30     1098.13     21.41 o 
  -1  -2   5      686.24      636.70     10.79 o 
   0  -2   5     2260.04     2407.68     35.72 o 
   1  -2   5     1153.53     1226.22     19.16 o 
   2  -2   5      350.21      378.21      7.10 o 
   3  -2   5        8.16        8.24      2.17 o 
   4  -2   5       16.35       17.75      2.08 o 
   5  -2   5       83.02       79.42      6.25 o 
   6  -2   5      112.29      114.18      7.91 o 
   7  -2   5       44.30       32.79      5.49 o 
   8  -2   5        2.74       -1.49      2.97 o 
  -8  -1   5      278.68      274.95      7.69 o 
  -7  -1   5      263.87      278.03      7.40 o 
  -6  -1   5      341.61      376.38      8.62 o 
  -5  -1   5       39.88       47.97      2.67 o 
  -4  -1   5      654.69      713.80     12.80 o 
  -3  -1   5     1082.42     1087.87     21.39 o 
  -2  -1   5      776.37      802.84     16.14 o 
  -1  -1   5      212.77      235.00      4.88 o 
   0  -1   5      543.70      551.55      9.43 o 
   1  -1   5       75.58       87.29      2.56 o 
   2  -1   5      216.17      216.65      4.61 o 
   3  -1   5        3.55        1.02      0.92 o 
   4  -1   5       22.57       20.19      2.41 o 
   5  -1   5       12.50        9.43      2.91 o 
   6  -1   5       92.60      106.89      7.45 o 
   7  -1   5      346.95      327.50     14.86 o 
   8  -1   5      282.89      237.40     12.67 o 
  -8   0   5       87.85       82.31      4.02 o 
  -7   0   5       12.51       19.50      2.67 o 
  -6   0   5      141.67      161.84      8.44 o 
  -5   0   5       11.12       12.01      1.87 o 
  -4   0   5       29.31       29.15      3.62 o 
  -3   0   5      412.62      421.89     13.82 o 
  -2   0   5     1087.52     1040.26     28.40 o 
  -1   0   5        8.40        3.11      1.03 o 
   0   0   5      411.64      385.79      6.97 o 
   1   0   5      866.65      887.16     14.09 o 
   2   0   5        1.03        0.47      0.64 o 
   3   0   5      219.19      216.73      4.51 o 
   4   0   5        9.04        5.43      1.41 o 
   5   0   5       99.54       94.18      4.05 o 
   6   0   5      368.10      356.42      9.61 o 
   7   0   5       55.96       54.67      5.54 o 
   8   0   5        4.75        2.21      3.17 o 
  -8   1   5       56.51       57.75      6.48 o 
  -7   1   5      193.34      186.42      9.58 o 
  -6   1   5       65.21       65.63      5.28 o 
  -5   1   5      173.64      170.58      8.15 o 
  -4   1   5      490.53      486.13     15.80 o 
  -3   1   5      587.43      559.08     17.07 o 
  -2   1   5       21.00       15.65      2.35 o 
  -1   1   5      138.42      124.81      5.54 o 
   0   1   5       62.68       51.80      3.36 o 
   1   1   5      311.18      348.03      8.24 o 
   2   1   5       85.59       69.90      3.03 o 
   3   1   5      660.61      708.29     15.09 o 
   4   1   5       19.54       11.83      1.85 o 
   5   1   5        2.91        2.86      1.38 o 
   6   1   5       62.48       68.82      3.76 o 
   7   1   5      188.09      191.15      6.75 o 
   8   1   5       30.72       34.89      5.39 o 
  -8   2   5      122.33      126.95      8.03 o 
  -7   2   5      227.01      223.01     10.63 o 
  -6   2   5      856.99      952.27     28.42 o 
  -5   2   5     1196.47     1232.99     34.54 o 
  -4   2   5      199.77      198.19      8.41 o 
  -3   2   5     1036.23     1041.67     28.74 o 
  -2   2   5      295.25      292.66     10.07 o 
  -1   2   5       88.88       82.83      4.40 o 
   0   2   5        1.72        0.26      1.17 o 
   1   2   5       72.15       68.29      2.96 o 
   2   2   5      101.55       97.68      3.73 o 
   3   2   5      148.35      162.45      5.21 o 
   4   2   5       92.64       91.22      6.57 o 
   5   2   5        6.44        3.72      1.48 o 
   6   2   5      159.87      155.51      5.80 o 
   7   2   5        1.76        0.32      1.74 o 
   8   2   5       43.00       54.50      4.10 o 
  -7   3   5      998.42     1086.39     32.35 o 
  -6   3   5       79.54       89.57      6.16 o 
  -5   3   5       72.51       77.24      5.32 o 
  -4   3   5      173.28      186.06      7.98 o 
  -3   3   5        9.36        1.81      1.79 o 
  -2   3   5     1218.51     1191.22     32.07 o 
  -1   3   5        3.89       -0.41      1.32 o 
   0   3   5      207.08      184.66      7.43 o 
   1   3   5      793.61      843.49     23.96 o 
   2   3   5      944.89     1023.51     16.09 o 
   3   3   5       14.37       15.71      3.25 o 
   4   3   5       64.92       59.55      3.26 o 
   5   3   5       63.62       61.26      3.42 o 
   6   3   5       59.04       58.47      3.59 o 
   7   3   5      135.16      140.90      5.83 o 
   8   3   5      229.23      236.99      8.25 o 
  -8   4   5       62.94       66.94      7.79 o 
  -7   4   5       54.50       50.79      6.29 o 
  -5   4   5      370.97      392.37     13.68 o 
  -4   4   5      315.81      301.75     11.01 o 
  -3   4   5      378.80      361.90     12.23 o 
  -2   4   5        2.19        2.15      1.60 o 
  -1   4   5       26.22       23.55      5.68 o 
   0   4   5       94.80      107.04      4.69 o 
   1   4   5        1.24        0.98      0.89 o 
   2   4   5     1224.47     1259.12     23.44 o 
   3   4   5        1.13       -1.78      1.55 o 
   4   4   5       22.16       24.05      2.61 o 
   5   4   5        2.70       -0.34      1.85 o 
   6   4   5      177.03      174.33      6.81 o 
   7   4   5      164.11      159.89      6.35 o 
   8   4   5       62.13       71.55      6.48 o 
  -7   5   5       46.76       42.45      6.15 o 
  -6   5   5       78.08       75.70      6.66 o 
  -5   5   5       51.81       38.10      5.15 o 
  -4   5   5      129.55      129.43      4.92 o 
  -3   5   5       90.63       88.17      3.82 o 
  -2   5   5      109.08      104.87      7.42 o 
  -1   5   5       81.73       78.92      3.46 o 
   0   5   5        8.22        8.06      1.47 o 
   1   5   5      112.65      118.78      4.10 o 
   2   5   5      207.93      204.09      5.65 o 
   3   5   5      135.33      131.91      7.12 o 
   4   5   5       14.36       15.45      3.34 o 
   5   5   5       31.71       26.42      4.23 o 
   6   5   5       36.93       36.82      4.29 o 
   7   5   5       10.79        5.85      3.24 o 
  -6   6   5      262.09      270.44     13.14 o 
  -5   6   5      497.52      497.64     18.68 o 
  -4   6   5      197.54      189.17      9.73 o 
  -3   6   5      165.68      163.88      8.53 o 
  -2   6   5       71.56       64.99      3.35 o 
  -1   6   5        2.08        1.27      1.29 o 
   0   6   5        1.66        1.35      1.20 o 
   1   6   5      106.99      103.13      4.09 o 
   2   6   5      286.89      282.87     11.32 o 
   3   6   5       74.04       78.95      5.87 o 
   4   6   5        0.56        1.16      2.31 o 
   5   6   5       82.75       79.97      6.39 o 
   6   6   5       81.01       79.76      6.67 o 
   7   6   5      111.06      119.22      8.62 o 
  -6   7   5       75.36       68.61      6.93 o 
  -5   7   5       42.38       46.08      6.42 o 
  -4   7   5        1.30        6.22      3.11 o 
  -3   7   5      341.72      346.49     14.20 o 
  -2   7   5        3.02        3.07      2.60 o 
  -1   7   5        9.77        8.13      1.90 o 
   0   7   5      153.51      134.80      5.07 o 
   1   7   5      157.70      156.15      5.48 o 
   2   7   5      660.52      656.41     21.22 o 
   3   7   5      532.22      548.62     19.04 o 
   4   7   5      116.55      119.58      7.67 o 
   5   7   5       34.17       42.39      5.76 o 
   6   7   5       35.69       38.08      5.63 o 
  -4   8   5       17.47       14.58      4.18 o 
  -3   8   5      203.34      207.99     10.73 o 
  -2   8   5       72.42       67.01      5.78 o 
  -1   8   5       44.98       34.11      4.69 o 
   0   8   5       25.22       26.53      4.43 o 
   1   8   5       30.66       36.98      6.46 o 
   2   8   5        4.60        1.22      2.58 o 
   3   8   5       84.29       78.12      6.33 o 
   4   8   5       94.13       99.98      7.44 o 
   5   8   5       42.81       46.78      6.12 o 
  -3   9   5        1.57       -0.70      2.97 o 
  -2   9   5       26.66       23.51      4.59 o 
  -1   9   5        9.60        8.32      3.53 o 
   0   9   5        2.19       -3.69      2.46 o 
   2   9   5       84.80       75.27      6.25 o 
   3   9   5       22.36       20.78      4.38 o 
  -3  -6   6      198.11      198.60     10.85 o 
  -2  -6   6       28.32       32.50      5.08 o 
  -1  -6   6       27.41       34.97      5.22 o 
   0  -6   6        4.76       11.24      3.92 o 
   1  -6   6      117.84      141.87      8.67 o 
   2  -6   6      289.88      302.53     13.33 o 
   3  -6   6      130.14      126.21      8.10 o 
  -5  -5   6      118.33      114.21      3.95 o 
  -4  -5   6       81.33       83.79      3.21 o 
  -3  -5   6       60.19       62.42      3.89 o 
  -2  -5   6      230.94      235.23     11.12 o 
  -1  -5   6       93.40      103.23      6.92 o 
   0  -5   6      716.12      759.16     24.48 o 
   2  -5   6       61.32       64.63      5.57 o 
   3  -5   6        1.00       -0.48      1.70 o 
   4  -5   6       21.67       21.47      8.21 o 
   5  -5   6       12.36       11.08      4.04 o 
  -6  -4   6       19.76       24.48      3.79 o 
  -5  -4   6       39.65       48.34      2.89 o 
  -4  -4   6      152.25      143.31      6.63 o 
  -3  -4   6       27.61       29.25      9.38 o 
  -2  -4   6       63.57       58.54      3.46 o 
  -1  -4   6       67.77       76.18      3.78 o 
   0  -4   6        1.19        1.44      1.96 o 
   1  -4   6        5.04        5.44      2.56 o 
   2  -4   6      261.85      261.14      7.87 o 
   3  -4   6        0.62       -1.18      1.43 o 
   4  -4   6       40.51       41.71      5.52 o 
   5  -4   6       27.48       27.44      5.18 o 
   6  -4   6       72.60       77.95      7.28 o 
  -6  -3   6       73.25       69.23      3.64 o 
  -5  -3   6        1.36       -0.26      1.20 o 
  -4  -3   6       42.57       43.23      2.51 o 
  -3  -3   6       66.02       67.86      3.64 o 
  -2  -3   6      100.77       90.46      3.97 o 
  -1  -3   6        0.97        0.52      1.24 o 
   0  -3   6      186.75      194.07      4.76 o 
   1  -3   6       41.26       40.01      2.88 o 
   2  -3   6      255.40      259.86      7.46 o 
   3  -3   6        2.94        1.77      2.00 o 
   4  -3   6       51.39       59.71      5.55 o 
   5  -3   6       48.96       52.27      6.26 o 
   6  -3   6       56.31       54.36      6.81 o 
  -7  -2   6       63.42       72.15      3.85 o 
  -6  -2   6       31.65       38.56      7.00 o 
  -5  -2   6       43.30       38.99      2.99 o 
  -4  -2   6      472.83      413.44     11.90 o 
  -3  -2   6      330.33      327.66      8.76 o 
  -2  -2   6      225.79      207.65      6.27 o 
  -1  -2   6       35.13       28.98      1.81 o 
   0  -2   6      228.81      228.38      5.14 o 
   1  -2   6      176.68      175.96      4.36 o 
   2  -2   6      949.05      988.38     16.17 o 
   3  -2   6      222.38      227.46      8.33 o 
   4  -2   6       48.18       49.47      4.86 o 
   5  -2   6       46.18       43.71      5.61 o 
   6  -2   6      155.27      159.57      9.74 o 
   7  -2   6       65.07       57.65      6.25 o 
  -7  -1   6      248.74      257.73      7.37 o 
  -6  -1   6      652.40      663.81     13.22 o 
  -5  -1   6      239.93      226.27     10.44 o 
  -4  -1   6      696.67      670.42     21.29 o 
  -3  -1   6      428.89      407.54     10.02 o 
  -2  -1   6      166.05      158.14      5.13 o 
  -1  -1   6       27.50       22.26      2.35 o 
   0  -1   6       20.24       24.62      1.76 o 
   1  -1   6     1242.51     1340.83     20.96 o 
   2  -1   6      406.04      402.31      7.62 o 
   3  -1   6      446.34      443.29      8.28 o 
   4  -1   6       44.54       44.23      4.44 o 
   5  -1   6       70.29       67.54      5.80 o 
   6  -1   6       79.11       82.70      6.79 o 
   7  -1   6        1.22        0.62      2.84 o 
  -8   0   6       22.38       14.87      4.53 o 
  -7   0   6      114.99      103.45      7.54 o 
  -6   0   6       12.68       13.45      3.73 o 
  -5   0   6       11.51       14.32      3.26 o 
  -4   0   6        1.90       -1.43      1.73 o 
  -3   0   6      532.51      506.35     16.43 o 
  -2   0   6       85.69       78.47      4.81 o 
  -1   0   6      283.40      293.74      7.27 o 
   0   0   6      737.14      729.70     12.21 o 
   1   0   6      172.22      167.71      4.03 o 
   2   0   6      438.05      446.47      8.15 o 
   3   0   6      601.98      606.58     13.57 o 
   4   0   6       62.15       65.56      3.48 o 
   5   0   6      264.83      276.13      7.99 o 
   6   0   6       21.31       25.14      4.60 o 
   7   0   6      134.49      138.72      9.02 o 
   8   0   6       45.60       47.76      6.63 o 
  -8   1   6       38.06       42.65      5.98 o 
  -7   1   6       66.49       74.67      6.35 o 
  -6   1   6       71.58       72.80      5.80 o 
  -5   1   6      413.53      429.88     15.52 o 
  -4   1   6       65.69       69.74      4.97 o 
  -3   1   6      381.94      372.01     13.03 o 
  -2   1   6       41.55       33.97      3.24 o 
  -1   1   6        1.72        0.35      1.54 o 
   0   1   6      316.02      351.83     11.83 o 
   1   1   6      448.42      463.85     10.70 o 
   2   1   6      163.13      165.42      5.32 o 
   3   1   6      334.28      344.25     14.71 o 
   4   1   6      193.37      196.77      6.31 o 
   5   1   6       17.42       19.14      3.71 o 
   6   1   6      175.43      177.97     14.21 o 
   7   1   6       69.82       67.12      6.15 o 
   8   1   6        6.82        8.36      4.05 o 
  -8   2   6        2.66        1.74      3.18 o 
  -7   2   6       89.10       91.40      6.95 o 
  -6   2   6       49.26       41.40      5.05 o 
  -5   2   6       73.11       68.64      5.33 o 
  -4   2   6      336.56      339.14     12.63 o 
  -3   2   6      714.22      733.28     21.85 o 
  -2   2   6      905.16      925.56     26.14 o 
  -1   2   6      569.88      541.65     16.69 o 
   0   2   6        4.80       -0.09      1.36 o 
   1   2   6      683.47      716.06     15.76 o 
   2   2   6      560.92      553.47     12.66 o 
   3   2   6      110.52      112.68      4.45 o 
   4   2   6       81.91       73.65      3.70 o 
   5   2   6       48.95       47.19      3.20 o 
   6   2   6       28.03       31.38      5.36 o 
   7   2   6       19.50       17.72      2.91 o 
   8   2   6       41.08       40.42      4.46 o 
  -7   3   6      192.93      203.50     10.35 o 
  -6   3   6      246.93      280.68     12.11 o 
  -5   3   6     1419.08     1531.37     42.35 o 
  -4   3   6      187.57      200.42      8.85 o 
  -3   3   6      421.15      374.68     13.05 o 
  -2   3   6      578.15      558.87     17.34 o 
  -1   3   6       47.31       42.00      3.54 o 
   0   3   6      202.77      208.73      8.49 o 
   1   3   6       68.31       93.57      5.44 o 
   2   3   6      123.58      115.06      4.49 o 
   3   3   6       85.73       87.69      3.99 o 
   4   3   6      235.11      225.99      7.09 o 
   5   3   6      276.01      285.61     10.53 o 
   6   3   6      154.27      159.65      6.15 o 
   7   3   6       64.11       64.98      4.12 o 
   8   3   6        2.89        6.16      4.79 o 
  -6   4   6       86.98       81.70      6.24 o 
  -5   4   6        7.62        4.18      2.79 o 
  -4   4   6      162.66      162.20      7.85 o 
  -3   4   6      263.28      258.92     10.09 o 
  -2   4   6      391.03      375.82     12.95 o 
  -1   4   6      370.48      359.91     12.58 o 
   0   4   6        2.47        1.31      1.11 o 
   1   4   6      507.73      502.59     11.06 o 
   2   4   6     1121.50     1183.84     33.40 o 
   3   4   6      496.77      523.50     17.62 o 
   4   4   6      205.42      209.95      6.87 o 
   5   4   6      163.92      172.15     11.15 o 
   6   4   6       38.99       41.50      3.69 o 
   7   4   6       45.75       51.66      7.55 o 
  -7   5   6       31.02       40.16      6.15 o 
  -6   5   6       39.72       39.15      5.80 o 
  -5   5   6        1.18       -2.07      1.50 o 
  -4   5   6        8.60        7.08      2.08 o 
  -3   5   6       44.49       51.59      3.23 o 
  -2   5   6      349.16      341.94     13.31 o 
  -1   5   6      543.91      558.78     12.51 o 
   0   5   6       44.57       48.48      2.77 o 
   1   5   6        1.70        1.63      1.25 o 
   2   5   6       36.44       33.17      4.22 o 
   3   5   6      585.65      594.26     19.74 o 
   4   5   6      145.42      153.01      8.29 o 
   5   5   6      138.04      114.23      7.39 o 
   6   5   6       25.33       21.11      3.02 o 
   7   5   6       41.57       47.32      3.88 o 
  -6   6   6       36.54       44.49      6.43 o 
  -5   6   6        4.45        0.96      2.83 o 
  -4   6   6       11.93       11.23      3.45 o 
  -3   6   6      333.78      321.30      9.79 o 
  -2   6   6       45.87       42.39      3.13 o 
  -1   6   6      221.62      223.53      6.79 o 
   0   6   6      119.78      115.55      4.86 o 
   1   6   6      344.38      327.82     12.86 o 
   2   6   6      118.10      127.27      7.39 o 
   3   6   6       51.62       52.68      5.14 o 
   4   6   6      180.95      162.37      8.93 o 
   5   6   6        7.93        7.03      3.62 o 
   6   6   6       27.33       30.91      5.34 o 
   7   6   6       35.36       41.26      6.26 o 
  -5   7   6       81.32       69.36      6.67 o 
  -4   7   6        0.85        1.49      2.74 o 
  -3   7   6      156.14      155.16      8.97 o 
  -2   7   6      278.19      273.74      8.13 o 
  -1   7   6      237.71      235.57      7.26 o 
   0   7   6       89.42       98.94      4.34 o 
   1   7   6       18.01       18.09      3.48 o 
   2   7   6       60.61       61.86      5.45 o 
   3   7   6      138.96      133.77      8.15 o 
   4   7   6      137.60      141.52      8.52 o 
   5   7   6       38.38       53.88      6.43 o 
   6   7   6       29.81       30.31      5.56 o 
  -4   8   6        5.51        9.18      3.62 o 
  -3   8   6       88.82       74.57      6.51 o 
  -2   8   6      100.94       93.89      6.88 o 
  -1   8   6      298.44      316.36     13.13 o 
   0   8   6       56.37       55.35      3.54 o 
   1   8   6       56.58       73.42      5.72 o 
   2   8   6      111.82      103.46      7.21 o 
   3   8   6       10.28       18.87      4.41 o 
   4   8   6       72.72       69.24      6.43 o 
   5   8   6       18.35       16.82      4.59 o 
  -2   9   6      200.13      220.34     11.38 o 
  -1   9   6       41.78       42.96      5.84 o 
   0   9   6       84.22       85.59      6.62 o 
   2   9   6       82.59       84.17      6.75 o 
   3   9   6      104.85      110.71      7.94 o 
  -3  -5   7      146.35      143.19      8.98 o 
  -2  -5   7       35.75       39.91      5.46 o 
  -1  -5   7       44.45       47.12      5.84 o 
   0  -5   7       10.87       13.76      3.75 o 
   1  -5   7      134.81      127.68      8.16 o 
   2  -5   7      485.77      519.54     18.88 o 
   3  -5   7      230.27      255.42     11.86 o 
  -5  -4   7       80.64       78.88      4.73 o 
  -4  -4   7       99.02      104.92      5.12 o 
  -3  -4   7       67.53       79.42      4.36 o 
  -2  -4   7      174.57      181.85      6.50 o 
  -1  -4   7        9.33        2.80      2.81 o 
   0  -4   7        3.75       -1.43      2.13 o 
   1  -4   7      124.26      132.99      7.71 o 
   2  -4   7       67.67       71.21      5.76 o 
   3  -4   7       16.38       16.30      3.35 o 
   4  -4   7       64.37       65.25      6.18 o 
   5  -4   7       61.09       61.46      6.54 o 
  -6  -3   7        1.69        3.02      3.01 o 
  -5  -3   7        0.71        0.72      1.90 o 
  -4  -3   7       31.75       29.57      3.14 o 
  -3  -3   7        6.94        9.36      2.66 o 
  -2  -3   7        1.83        2.26      1.61 o 
  -1  -3   7       39.72       42.20      3.27 o 
   0  -3   7       28.37       29.29      2.73 o 
   1  -3   7        2.51        1.73      1.40 o 
   2  -3   7      380.09      388.22     10.19 o 
   3  -3   7       34.75       28.21      4.59 o 
   4  -3   7       23.37       25.69      4.60 o 
   5  -3   7       68.11       71.25      6.56 o 
   6  -3   7       45.87       46.35      6.69 o 
  -6  -2   7       79.09       77.75      6.60 o 
  -5  -2   7        6.84        1.45      2.52 o 
  -4  -2   7        0.75        3.01      1.74 o 
  -3  -2   7      112.42      115.09      4.89 o 
  -2  -2   7       10.75        9.40      1.93 o 
  -1  -2   7      113.33      109.82      4.39 o 
   0  -2   7        0.80       -0.85      0.93 o 
   1  -2   7       57.29       51.01      2.42 o 
   2  -2   7       12.30        9.26      1.79 o 
   3  -2   7       27.50       29.39      4.34 o 
   4  -2   7       50.33       48.86      5.05 o 
   5  -2   7      157.32      163.65      9.76 o 
   6  -2   7      173.35      185.10     11.02 o 
  -7  -1   7      140.78      153.02      9.71 o 
  -6  -1   7       26.71       24.20      4.73 o 
  -5  -1   7       18.06       21.24      4.15 o 
  -4  -1   7      131.78      114.42      6.98 o 
  -3  -1   7      538.32      515.95     17.47 o 
  -2  -1   7      585.55      576.92     13.12 o 
  -1  -1   7      141.97      125.79      5.32 o 
   0  -1   7       76.44       72.67      4.54 o 
   1  -1   7      134.91      126.86      3.69 o 
   2  -1   7      123.22      124.22      3.67 o 
   3  -1   7     1210.30     1259.15     25.51 o 
   4  -1   7       55.13       47.09      4.86 o 
   5  -1   7      211.60      223.18     11.45 o 
   6  -1   7       75.02       71.58      6.56 o 
   7  -1   7       79.54       71.91      7.05 o 
  -7   0   7      161.57      174.00     10.25 o 
  -6   0   7       53.61       51.78      6.26 o 
  -5   0   7      191.62      196.96      9.96 o 
  -4   0   7       23.83       20.16      3.72 o 
  -3   0   7      427.88      424.72     15.06 o 
  -2   0   7      175.55      185.78      8.37 o 
  -1   0   7      572.23      535.09     17.03 o 
   0   0   7       36.83       33.70      1.90 o 
   1   0   7      597.38      617.60     10.94 o 
   2   0   7      201.00      191.86      4.65 o 
   3   0   7      137.85      136.33      5.10 o 
   4   0   7      129.09      133.34      5.20 o 
   5   0   7      161.67      165.01      9.36 o 
   6   0   7      217.20      228.27     11.80 o 
   7   0   7      196.11      203.31     11.61 o 
  -7   1   7       49.53       47.73      6.18 o 
  -6   1   7       90.85       98.67      7.21 o 
  -5   1   7       43.26       51.17      4.95 o 
  -4   1   7       30.33       21.86      3.74 o 
  -3   1   7      383.70      382.13     13.82 o 
  -2   1   7       38.56       31.50      3.85 o 
  -1   1   7       18.23       15.83      2.92 o 
   0   1   7        0.89       -1.73      1.61 o 
   1   1   7      255.85      261.16      8.57 o 
   2   1   7      171.57      176.86      5.87 o 
   3   1   7      328.03      322.71      8.83 o 
   4   1   7      144.88      147.57      5.55 o 
   5   1   7      184.42      170.22      6.25 o 
   6   1   7      179.58      170.60      6.48 o 
   7   1   7       78.85       77.08      6.86 o 
  -7   2   7       97.92      108.36      7.74 o 
  -6   2   7        5.10       -3.29      2.39 o 
  -5   2   7        4.88        8.19      3.01 o 
  -4   2   7      579.18      593.52     19.63 o 
  -3   2   7      310.68      270.19     10.87 o 
  -2   2   7      751.38      722.52     21.87 o 
  -1   2   7      425.12      393.22     13.53 o 
   0   2   7      296.62      321.00     11.72 o 
   1   2   7      369.84      370.23     13.09 o 
   2   2   7      222.07      212.10      6.63 o 
   3   2   7      378.50      379.19     10.01 o 
   4   2   7      373.73      385.44     10.31 o 
   5   2   7       17.46       18.77      5.29 o 
   6   2   7       31.92       32.42      4.85 o 
   7   2   7       37.17       45.63      4.15 o 
  -7   3   7       97.75      104.07      7.71 o 
  -6   3   7      113.95      135.12      8.22 o 
  -5   3   7        8.97       14.61      3.40 o 
  -4   3   7      328.92      330.73     12.77 o 
  -3   3   7      369.74      360.75     13.23 o 
  -2   3   7      227.79      216.72      9.18 o 
  -1   3   7      350.00      326.07     11.97 o 
   0   3   7       99.06      101.54      5.85 o 
   1   3   7      304.26      295.85     11.49 o 
   2   3   7      457.84      533.64     17.84 o 
   3   3   7        1.49        0.56      1.36 o 
   4   3   7        1.48        1.60      1.66 o 
   5   3   7       79.65       73.64      5.74 o 
   6   3   7       63.07       59.50      3.93 o 
   7   3   7      126.39      121.02      5.80 o 
  -6   4   7       70.50       68.32      5.83 o 
  -5   4   7       30.91       32.59      4.68 o 
  -4   4   7       31.30       36.44      4.62 o 
  -3   4   7        9.99        7.34      2.68 o 
  -2   4   7      513.05      476.74     16.08 o 
  -1   4   7      353.21      337.26     12.48 o 
   0   4   7      461.15      458.29     15.71 o 
   1   4   7      218.25      212.78      5.98 o 
   2   4   7      629.27      635.24     20.51 o 
   3   4   7      687.62      692.44     22.31 o 
   4   4   7      108.46      109.96      4.98 o 
   5   4   7       85.69       75.64      4.25 o 
   6   4   7       15.94       20.85      4.05 o 
   7   4   7      113.19      117.25      8.04 o 
  -6   5   7      217.18      203.58     11.29 o 
  -5   5   7       46.34       46.95      4.00 o 
  -4   5   7      100.62      104.60     10.93 o 
  -3   5   7       91.42       84.27      5.50 o 
  -2   5   7       10.15        5.72      1.88 o 
  -1   5   7      297.87      330.23      8.69 o 
   0   5   7      106.06      108.58      4.31 o 
   1   5   7      179.41      177.61      8.70 o 
   2   5   7       59.08       61.66      5.19 o 
   3   5   7       79.47       74.08      5.77 o 
   4   5   7       26.18       25.12      4.26 o 
   5   5   7      289.80      284.87     12.88 o 
   6   5   7      247.00      237.60      8.31 o 
   7   5   7       59.62       55.93      4.35 o 
  -6   6   7       50.74       58.38      7.47 o 
  -5   6   7        4.68        2.08      3.01 o 
  -4   6   7        1.16       -1.90      1.62 o 
  -3   6   7       28.05       18.73      3.87 o 
  -2   6   7        8.59       15.24      3.06 o 
  -1   6   7       94.63       99.46      4.39 o 
   0   6   7       97.47      104.41      7.15 o 
   1   6   7      389.84      399.66     15.00 o 
   2   6   7      300.14      294.54     12.51 o 
   3   6   7      966.60      947.76     29.38 o 
   4   6   7      144.51      163.56      9.18 o 
   5   6   7        1.98       -0.15      2.62 o 
   6   6   7        6.21        7.31      3.44 o 
  -5   7   7       38.37       41.31      6.46 o 
  -4   7   7        9.23        5.74      3.37 o 
  -3   7   7      183.78      178.78      9.72 o 
  -2   7   7       91.12       92.39      4.49 o 
  -1   7   7       54.04       53.61      3.50 o 
   0   7   7      147.15      150.00      5.66 o 
   1   7   7       13.60       17.55      3.71 o 
   2   7   7      165.89      190.10      9.74 o 
   3   7   7       40.29       49.79      5.83 o 
   4   7   7        0.38       -1.29      2.41 o 
   5   7   7        0.80       -2.58      2.72 o 
  -3   8   7       10.50       12.28      4.22 o 
  -2   8   7       40.65       49.43      6.11 o 
  -1   8   7       30.02       33.44      3.39 o 
   0   8   7       78.30       74.62      5.93 o 
   1   8   7      246.30      272.39     12.25 o 
   2   8   7       80.06       95.01      6.97 o 
   3   8   7       38.22       47.43      5.98 o 
   4   8   7      155.30      167.80     10.04 o 
  -1   9   7       43.86       47.70      6.12 o 
   1   9   7       28.98       39.02      5.39 o 
   2   9   7      136.11      134.50      8.78 o 
  -1  -5   8      105.30      112.15      8.00 o 
   0  -5   8        9.61        6.61      3.29 o 
   1  -5   8      153.85      171.64      9.68 o 
  -3  -4   8      146.77      143.03      6.19 o 
  -2  -4   8      219.89      227.30     11.28 o 
  -1  -4   8      149.90      154.50      8.90 o 
   0  -4   8      139.06      159.02      8.95 o 
   1  -4   8       31.92       36.21      5.08 o 
   2  -4   8      203.14      212.06     10.34 o 
  -5  -3   8       21.59       17.08      4.27 o 
  -4  -3   8       17.78       11.20      2.55 o 
  -3  -3   8      106.41      110.32      5.23 o 
  -2  -3   8      208.48      207.85      7.99 o 
  -1  -3   8      168.20      169.60      6.23 o 
   0  -3   8       45.53       47.60      5.11 o 
   1  -3   8       92.67       94.24      6.39 o 
   2  -3   8      114.94      119.68      5.20 o 
   3  -3   8       17.27       15.42      3.98 o 
   4  -3   8       26.48       26.80      4.96 o 
  -5  -2   8        8.50        4.08      3.30 o 
  -4  -2   8      204.19      179.50      9.53 o 
  -3  -2   8       44.39       45.07      3.52 o 
  -2  -2   8        0.90        2.80      1.80 o 
  -1  -2   8       15.66       14.80      3.85 o 
   0  -2   8        1.44        0.28      1.45 o 
   1  -2   8       94.34      102.17      4.21 o 
   2  -2   8       69.92       73.23      3.87 o 
   3  -2   8      112.20      105.50      7.22 o 
   4  -2   8       76.26       60.78      6.11 o 
   5  -2   8        2.87       -1.26      2.95 o 
  -6  -1   8       56.89       68.18      6.48 o 
  -5  -1   8       13.84       17.75      4.08 o 
  -4  -1   8       17.46       12.92      3.68 o 
  -3  -1   8      174.91      173.64      8.97 o 
  -2  -1   8      210.68      208.70      6.74 o 
  -1  -1   8      451.74      448.65     11.04 o 
   0  -1   8      287.88      301.99      6.75 o 
   1  -1   8      252.04      251.09      6.34 o 
   2  -1   8       81.26       79.62      3.98 o 
   3  -1   8      102.51      105.22      7.20 o 
   4  -1   8        1.28       -0.05      2.65 o 
   5  -1   8       60.68       62.45      6.13 o 
   6  -1   8       16.40       16.83      4.64 o 
  -6   0   8      229.23      228.17     11.88 o 
  -5   0   8      343.73      347.58     14.67 o 
  -4   0   8      138.74      122.81      7.64 o 
  -3   0   8      505.63      509.56     17.77 o 
  -2   0   8      162.20      152.81      7.84 o 
  -1   0   8      189.68      191.91      8.82 o 
   0   0   8      288.09      289.81      7.78 o 
   1   0   8      343.07      358.73      7.50 o 
   2   0   8       30.54       31.40      3.06 o 
   3   0   8      206.42      209.58      6.96 o 
   4   0   8        5.18        6.86      1.99 o 
   5   0   8        1.59        2.97      2.95 o 
   6   0   8       28.91       32.02      5.53 o 
  -6   1   8       81.59       97.42      7.46 o 
  -5   1   8      108.28      109.70      7.50 o 
  -4   1   8       61.99       61.07      5.57 o 
  -3   1   8      225.00      241.87     10.59 o 
  -2   1   8     1101.62     1086.77     31.43 o 
  -1   1   8      412.64      395.60     14.13 o 
   0   1   8        1.06        0.11      2.02 o 
   1   1   8       81.07       85.70      4.09 o 
   2   1   8      341.77      342.73      9.50 o 
   3   1   8       91.98       96.33      4.53 o 
   4   1   8       96.27       99.69      4.75 o 
   5   1   8       23.45       16.70      2.75 o 
   6   1   8        9.76        5.74      3.48 o 
   7   1   8       94.40       91.43      7.87 o 
  -6   2   8      184.51      206.04     11.01 o 
  -5   2   8      116.82      117.23      7.69 o 
  -4   2   8      175.31      172.15      8.93 o 
  -3   2   8      126.27      114.73      6.83 o 
  -2   2   8        2.88        2.04      2.06 o 
  -1   2   8       38.77       30.48      4.08 o 
   0   2   8       24.35       19.81      3.41 o 
   1   2   8        6.31        4.02      2.21 o 
   2   2   8       80.22       82.36      4.12 o 
   3   2   8        5.08        4.94      3.59 o 
   4   2   8       69.55       69.34      5.14 o 
   5   2   8       69.83       73.99      4.34 o 
   6   2   8      111.00      104.59      5.28 o 
   7   2   8       13.32       14.22      4.40 o 
  -6   3   8       93.01       92.84      7.24 o 
  -5   3   8      110.84      108.86      7.27 o 
  -4   3   8      165.13      157.84      8.49 o 
  -3   3   8      104.25      100.31      6.42 o 
  -2   3   8      552.86      538.91     18.03 o 
  -1   3   8       24.92       23.79      3.72 o 
   0   3   8       57.48       55.72      4.62 o 
   1   3   8       83.73       78.01      5.76 o 
   2   3   8      258.86      274.94     11.60 o 
   3   3   8      181.61      191.06      6.77 o 
   4   3   8       25.23       28.77      3.21 o 
   5   3   8        3.24        0.83      1.85 o 
   6   3   8       18.40       12.89      3.76 o 
   7   3   8       22.95       22.09      3.40 o 
  -6   4   8      205.45      206.67     10.85 o 
  -5   4   8       38.03       36.91      5.09 o 
  -4   4   8      133.20      129.19      7.65 o 
  -3   4   8      324.91      305.68     12.43 o 
  -2   4   8      201.78      177.72      8.71 o 
  -1   4   8      310.75      299.68     12.00 o 
   0   4   8      100.27       88.82      5.99 o 
   1   4   8        6.37        4.25      2.36 o 
   2   4   8      210.69      197.77      9.63 o 
   3   4   8       48.27       51.42      4.99 o 
   4   4   8       56.24       62.58     13.90 o 
   5   4   8       61.59       62.33      4.14 o 
   6   4   8        0.43        1.00      1.94 o 
  -5   5   8       74.18       78.01      6.18 o 
  -4   5   8      303.57      296.27     12.50 o 
  -3   5   8      132.06      124.12      7.41 o 
  -2   5   8      212.40      188.84      9.16 o 
  -1   5   8      322.41      290.05      9.91 o 
   0   5   8        9.28        8.42      1.93 o 
   1   5   8       27.72       27.35      4.37 o 
   2   5   8        6.17        4.12      2.85 o 
   3   5   8      115.72      105.52      7.16 o 
   4   5   8        0.48       -1.07      2.33 o 
   5   5   8        4.44        1.28      2.64 o 
   6   5   8       17.19       13.66      2.87 o 
  -5   6   8       31.69       30.14      5.73 o 
  -4   6   8       28.27       24.91      3.38 o 
  -3   6   8      152.81      152.09      6.02 o 
  -2   6   8       92.21       97.16      8.28 o 
  -1   6   8        3.39       -1.14      1.67 o 
   0   6   8       25.25       41.79      5.08 o 
   1   6   8        0.49       -2.26      2.18 o 
   2   6   8       19.30       23.45      4.51 o 
   3   6   8      129.40      127.84      8.15 o 
   4   6   8       25.50       29.14      4.90 o 
   5   6   8      102.61      112.25      8.11 o 
  -4   7   8       19.89       26.98      5.22 o 
  -3   7   8       43.22       50.03      3.92 o 
  -2   7   8       26.08       22.62      3.00 o 
  -1   7   8       92.57      101.86      4.87 o 
   0   7   8       10.85       11.81      3.49 o 
   1   7   8       22.90       17.48      3.93 o 
   2   7   8        4.79        1.21      2.64 o 
   3   7   8        1.16       -1.64      2.68 o 
   4   7   8      193.58      188.48     10.54 o 
   5   7   8        0.53       -0.07      3.16 o 
  -2   8   8       98.50      102.79      7.43 o 
  -1   8   8       14.10       20.24      5.56 o 
   0   8   8       43.00       35.59      5.33 o 
   1   8   8        0.88        2.29      2.64 o 
   2   8   8       20.83       25.00      4.58 o 
   3   8   8       14.66       16.25      4.57 o 
  -3  -3   9       67.53       76.13      4.60 o 
  -2  -3   9       76.14       78.14      4.60 o 
  -1  -3   9      150.53      145.23      8.71 o 
   0  -3   9      183.71      200.21     10.10 o 
   1  -3   9       65.22       58.79      5.25 o 
   3  -3   9       70.71       66.86      6.37 o 
  -4  -2   9       87.12       95.61      7.36 o 
  -3  -2   9      152.41      139.27      6.03 o 
  -2  -2   9      252.14      262.71      8.42 o 
  -1  -2   9       65.86       71.61      4.09 o 
   0  -2   9        1.35       -0.50      1.65 o 
   1  -2   9        0.54       -0.40      2.23 o 
   2  -2   9       39.33       38.62      5.17 o 
   3  -2   9      120.74      121.95      8.35 o 
   4  -2   9       32.73       31.84      5.54 o 
  -5  -1   9        5.88        5.36      3.37 o 
  -4  -1   9       27.45       24.65      4.76 o 
  -3  -1   9       44.54       39.77      5.45 o 
  -2  -1   9       18.03       15.16      3.74 o 
  -1  -1   9       57.58       51.60      3.36 o 
   0  -1   9       32.66       38.99      5.21 o 
   1  -1   9       57.31       60.29      2.93 o 
   2  -1   9       18.08       10.30      3.51 o 
   3  -1   9      194.49      195.15     10.43 o 
   4  -1   9       13.35       18.32      4.38 o 
   5  -1   9        0.52       -0.03      3.22 o 
  -5   0   9      118.36      112.45      8.05 o 
  -4   0   9       84.13       82.28      6.60 o 
  -3   0   9      257.06      244.36     11.26 o 
  -2   0   9      325.07      303.20     12.61 o 
  -1   0   9       33.32       40.32      4.98 o 
   0   0   9       37.63       33.75      4.44 o 
   1   0   9       20.57       21.89      2.76 o 
   2   0   9      283.69      283.96      8.73 o 
   3   0   9      105.93      111.05      5.19 o 
   4   0   9       44.09       44.62      5.88 o 
   5   0   9        8.89        4.88      3.72 o 
  -5   1   9       87.91       81.26      7.06 o 
  -4   1   9        5.76        4.49      2.98 o 
  -3   1   9      125.93      110.39      7.15 o 
  -2   1   9      333.06      330.35     13.27 o 
  -1   1   9      300.95      277.87     11.63 o 
   0   1   9      778.31      776.04     24.27 o 
   1   1   9      249.12      259.19      8.09 o 
   2   1   9      130.63      125.20      6.45 o 
   3   1   9       56.82       53.85      3.67 o 
   4   1   9      262.98      270.99      8.75 o 
   5   1   9        0.34       -2.37      2.52 o 
   6   1   9       17.30       19.03      4.92 o 
  -5   2   9       35.83       32.64      5.52 o 
  -4   2   9      339.56      344.24     14.26 o 
  -3   2   9        4.15        3.13      2.65 o 
  -1   2   9      363.64      349.29     13.54 o 
   0   2   9        2.78       -3.03      2.02 o 
   1   2   9       25.61       15.74      3.42 o 
   2   2   9        6.02        3.20      1.91 o 
   3   2   9        2.42       -0.58      1.73 o 
   4   2   9       34.45       34.81      3.64 o 
   5   2   9        0.91        0.75      2.01 o 
   6   2   9       24.04       24.62      3.51 o 
  -5   3   9       11.90       16.05      4.23 o 
  -4   3   9        7.88        3.42      3.17 o 
  -3   3   9       50.15       58.34      5.29 o 
  -2   3   9      101.31       98.76      6.58 o 
  -1   3   9        7.12        6.57      2.80 o 
   0   3   9      170.47      173.46      8.85 o 
   1   3   9        1.53        0.31      2.45 o 
   2   3   9      193.07      196.60      9.89 o 
   3   3   9       71.21       66.32      4.17 o 
   4   3   9       40.99       39.09      5.05 o 
   5   3   9       65.98       56.79      4.08 o 
   6   3   9        4.60        1.36      2.23 o 
  -5   4   9       32.77       35.56      5.54 o 
  -4   4   9      135.14      134.38      8.21 o 
  -3   4   9       31.21       38.95      5.29 o 
  -2   4   9      138.52      138.88      8.05 o 
  -1   4   9      474.59      448.66     16.41 o 
   0   4   9        9.84        5.13      2.87 o 
   1   4   9        3.09       -0.68      2.27 o 
   2   4   9        3.95        1.50      2.31 o 
   3   4   9       13.01       12.17      3.71 o 
   4   4   9       32.04       37.20      7.80 o 
   5   4   9       24.91       28.45      3.55 o 
   6   4   9       18.72       19.35      4.33 o 
  -5   5   9      146.24      156.24      9.43 o 
  -4   5   9       82.07       81.14      6.40 o 
  -3   5   9       44.06       56.42      6.20 o 
  -2   5   9       32.39       37.98      5.21 o 
  -1   5   9      190.43      184.26      9.44 o 
   0   5   9      316.64      300.63     12.90 o 
   1   5   9      222.56      239.55     11.35 o 
   2   5   9       66.77       65.28      5.78 o 
   3   5   9       98.25      100.89      7.32 o 
   4   5   9        4.64        7.48      3.27 o 
   5   5   9       23.04       21.57      4.87 o 
  -4   6   9        1.29       -1.47      1.85 o 
  -3   6   9       93.95       92.33      4.83 o 
  -2   6   9       97.24       86.81      4.60 o 
  -1   6   9      320.51      301.71      8.92 o 
   0   6   9       93.70      102.49      7.21 o 
   1   6   9        0.47       -0.93      2.50 o 
   2   6   9        6.48        6.09      3.31 o 
   3   6   9       48.78       48.16      6.05 o 
   4   6   9       21.11       20.76      4.68 o 
  -3   7   9       18.19       15.48      2.93 o 
  -2   7   9       41.30       44.85      4.05 o 
  -1   7   9       11.64       19.17      4.31 o 
   0   7   9       99.73      110.75      7.63 o 
   1   7   9       37.93       49.96      6.31 o 
   2   7   9        3.51        3.64      2.93 o 
   3   7   9        3.20        3.29      3.22 o 
  -1   8   9       23.22       28.69      5.14 o 
   0   8   9       47.06       60.28      5.88 o 
   1   8   9       60.31       59.10      5.96 o 
  -2  -2  10       27.73       26.50      3.42 o 
  -1  -2  10      185.60      188.53      7.14 o 
   0  -2  10      128.59      140.65      8.34 o 
  -3  -1  10        8.40        8.96      3.47 o 
  -2  -1  10       54.68       53.58      6.09 o 
  -1  -1  10        3.61        2.55      2.71 o 
   0  -1  10        4.21        4.02      2.07 o 
   1  -1  10        0.85        2.74      2.94 o 
   2  -1  10        0.45       -1.32      2.80 o 
   3  -1  10       22.32       15.11      4.49 o 
  -4   0  10        0.84        0.52      2.91 o 
  -3   0  10       26.99       38.70      5.48 o 
  -2   0  10       37.51       41.73      5.45 o 
  -1   0  10       25.31       20.43      4.15 o 
   0   0  10       83.17       87.84      6.44 o 
   1   0  10        0.48       -0.50      1.73 o 
   2   0  10        5.61        3.73      2.14 o 
   3   0  10       24.28       22.49      4.81 o 
   4   0  10      151.33      154.12      9.89 o 
  -4   1  10        5.22        3.65      3.21 o 
  -3   1  10        7.98        5.83      3.24 o 
  -2   1  10       68.37       65.27      5.73 o 
  -1   1  10       55.80       55.13      5.24 o 
   0   1  10        1.36        0.54      2.31 o 
   1   1  10       24.32       19.65      4.01 o 
   2   1  10      332.74      332.65     10.13 o 
   3   1  10      154.38      165.73     11.05 o 
   4   1  10      194.28      205.25      7.81 o 
  -4   2  10       61.72       62.11      6.00 o 
  -3   2  10        2.38       -1.07      2.51 o 
  -2   2  10      118.00      108.41      7.26 o 
  -1   2  10        7.65        6.41      3.11 o 
   0   2  10      459.42      476.06     17.46 o 
   1   2  10      335.12      344.93     14.11 o 
   2   2  10       78.33       77.57      6.26 o 
   3   2  10       23.27       24.45      3.46 o 
   4   2  10       34.49       37.55      4.00 o 
   5   2  10       12.00       10.23      2.78 o 
  -4   3  10        9.85        9.54      4.15 o 
  -3   3  10        5.86        3.33      3.20 o 
  -2   3  10        6.42        5.74      2.97 o 
  -1   3  10      227.67      226.48     10.85 o 
   0   3  10        0.78       -0.66      2.34 o 
   1   3  10        0.85       -2.77      2.35 o 
   2   3  10      110.26      101.65      7.20 o 
   3   3  10       77.91       69.68      6.14 o 
   4   3  10       55.96       56.62      4.47 o 
   5   3  10       53.69       57.41      4.92 o 
  -4   4  10        0.49       -0.84      2.99 o 
  -3   4  10        3.54        2.10      2.62 o 
  -2   4  10        0.62       -3.38      2.25 o 
  -1   4  10       47.30       47.04      5.52 o 
   0   4  10       51.23       49.97      5.10 o 
   1   4  10       24.98       24.72      4.56 o 
   2   4  10        0.43        0.08      2.63 o 
   3   4  10       50.66       47.91      6.00 o 
   4   4  10       10.70       11.57      3.91 o 
  -3   5  10      106.62      104.24      7.45 o 
  -2   5  10        0.90        0.74      2.52 o 
  -1   5  10       85.33       83.06      6.61 o 
   0   5  10        1.68        1.44      2.77 o 
   1   5  10       72.26       82.69      6.65 o 
   2   5  10      184.79      172.56      9.80 o 
   3   5  10      285.81      288.23     13.61 o 
   4   5  10       68.89       70.96      6.68 o 
  -3   6  10       44.13       51.95      4.53 o 
  -2   6  10       17.34       14.63      3.52 o 
  -1   6  10       33.67       44.22      5.86 o 
   0   6  10       63.59       68.15      6.14 o 
   1   6  10       84.38       78.52      6.66 o 
   2   6  10       10.91       11.36      3.97 o 
   3   6  10      101.18      110.90      8.22 o 
  -1   7  10       11.96       11.92      4.02 o 
   0   7  10      128.36      131.96      8.74 o 
   1   7  10       25.29       29.92      5.18 o 
   2   7  10       77.93       76.32      7.08 o 
  -1   0  11       23.04       27.49      5.10 o 
   0   0  11       22.32       12.51      3.88 o 
   1   0  11       30.17       33.84      5.28 o 
   2   0  11       60.27       67.16      6.51 o 
  -2   1  11       85.15       77.52      6.65 o 
  -1   1  11       45.60       47.49      5.88 o 
   0   1  11       31.11       48.13      5.83 o 
   1   1  11        0.83        1.22      2.72 o 
   2   1  11       50.17       42.35      4.32 o 
   3   1  11        2.58        0.18      2.27 o 
  -3   2  11       60.27       58.93      6.97 o 
  -2   2  11       45.54       41.41      5.72 o 
  -1   2  11      102.26      101.63      7.36 o 
   0   2  11        2.07        6.43      3.10 o 
   1   2  11       26.68       21.24      4.59 o 
   2   2  11      236.02      252.89     12.23 o 
   3   2  11      220.41      235.65     11.57 o 
  -3   3  11       21.89       10.98      3.91 o 
  -2   3  11      124.59      119.00      8.19 o 
  -1   3  11       61.59       60.52      6.65 o 
   0   3  11       17.55       19.02      4.38 o 
   1   3  11       52.41       39.18      5.61 o 
   2   3  11        3.18        3.63      3.30 o 
   3   3  11       42.05       30.72      5.29 o 
  -2   4  11       37.12       37.88      5.54 o 
  -1   4  11       96.10       83.09      6.73 o 
   0   4  11        9.17        6.97      3.36 o 
   1   4  11        8.36        8.01      3.44 o 
   2   4  11       34.32       29.68      5.26 o 
   3   4  11       13.22       16.03      4.61 o 
  -1   5  11      120.86      107.52      7.86 o 
   0   5  11       15.18       20.30      4.86 o 
   1   5  11       16.91       19.06      4.45 o 
   2   5  11       15.71        8.45      3.77 o 
                                                 
